# Supplementary material for: Contradiction or harmony? Spatial and temporal relationships between new urbanization and rural revitalization in the Yellow River Basin from a coupling perspective
Source: PLoS One. 2023 Jul 20;18(7):e0288600. doi: 10.1371/journal.pone.0288600 (PMC10358882; doi:10.1371/journal.pone.0288600)
Supplement: S1 File — (ZIP) [file pone.0288600.s001.zip]

Archive with 11 entries (8 files):
- Supporting information/S1 File.Original data of new urbanization, rural revitalization and influencing factors in 99 prefecture-level cities in the Yellow River basin/
- Supporting information/S1 File.Original data of new urbanization, rural revitalization and influencing factors in 99 prefecture-level cities in the Yellow River basin/Initial data on the factors influencing.xlsx
- Supporting information/S1 File.Original data of new urbanization, rural revitalization and influencing factors in 99 prefecture-level cities in the Yellow River basin/New urbanisation indicators initial data.xlsx
- Supporting information/S1 File.Original data of new urbanization, rural revitalization and influencing factors in 99 prefecture-level cities in the Yellow River basin/Rural revitalisation indicators initial data.xlsx
- Supporting information/S2 File. Indicator weights/
- Supporting information/S2 File. Indicator weights/Indicator weights.xlsx
- Supporting information/S3 File. The final calculation results/
- Supporting information/S3 File. The final calculation results/average level.xlsx
- Supporting information/S3 File. The final calculation results/coupling coordination degree.xlsx
- Supporting information/S3 File. The final calculation results/relative development degree.xlsx
- Supporting information/S3 File. The final calculation results/T,C,D from 2005 to 2020.xlsx
