# Supplementary material for: Contradiction or harmony? Spatial and temporal relationships between new urbanization and rural revitalization in the Yellow River Basin from a coupling perspective
Source: PLoS One. 2023 Jul 20;18(7):e0288600. doi: 10.1371/journal.pone.0288600 (PMC10358882; doi:10.1371/journal.pone.0288600)
Supplement: S1 File — (ZIP) [file pone.0288600.s001.zip › Supporting information/S1 File.Original data of new urbanization, rural revitalization and influencing factors in 99 prefecture-level cities in the Yellow River basin/Initial data on the factors influencing.xlsx]

## Sheet: 2005
City	Year	GDP per capita	Rural-urban income ratio	Secondary industry as percentage to GDP	Tertiary industry as percentage to GDP	Local general public budget expenditures as percentage to GDP	Expenditure on science and technology as percentage of GDP	Population density	Number of students enrolled in general higher education schools by 10,000 people	Fixed asset investment per capita	Total retail sales of social consumer goods per capita	Number of international Internet users by 10,000 people
Taiyuan	2005	26107	0.43616	46.86	50.88	0.0804322	0.000239822	487.11	0.0780068	1.28821	1.12817	0.11939
Datong	2005	11913	0.302445	53.86	40.22	0.126673	0.000273598	212	0.00870184	0.507381	0.44374	0.0559566
Yangquan	2005	15380	0.402189	57.63	40.6	0.100124	0.000257177	275.45	0.00435743	0.516306	0.558519	0.0412653
Changzhi	2005	12363	0.416117	57.84	34.91	0.118871	0.000314987	227.71	0.00790645	0.57923	0.35891	0.0399039
Jincheng	2005	14356	0.423622	64.16	31.18	0.0991002	0.000284811	223.25	0.004605	0.617739	0.276575	0.0491081
Shuozhou	2005	12094	0.368659	58.44	31.37	0.111992	0.000147536	137.14	0.00465957	0.503626	0.371045	0.0252402
Jinzhong	2005	10772	0.416594	52.4	36.44	0.119177	0.000160717	186.92	0.0109778	0.492133	0.374208	0.0380173
Yuncheng	2005	9473	0.32991	56.36	32.25	0.0925392	0.000119151	349.89	0.00360684	0.328456	0.323782	0.0204666
Xinzhou	2005	5519	0.28837	39.16	47.2	0.224028	0.000300891	119.16	0.00241323	0.301993	0.216142	0.0289359
Linfen	2005	12741	0.408012	64.48	29.7	0.109461	0.000151196	203.36	0.00614043	0.371224	0.320247	0.0256891
Luliang	2005	8800	0.247807	65.05	28.62	0.146274	0.000274298	168.46	0.00375014	0.432524	0.235863	0.0173346
Hohhot	2005	29049	0.381152	37.35	56.31	0.0819713	9.26496e-05	124	0.063548	2.15457	1.42809	0.0762136
Baotou	2005	40457	0.353079	53.02	43.32	0.0888467	0.000217745	75.4	0.0220124	2.67559	1.38594	0.0563784
Wuhai	2005	27187	0.463222	63.01	35.37	0.110611	0.000209387	245.8	0.0119142	2.09443	0.672216	0.0599768
Chifeng	2005	7894	0.372029	36.87	36.6	0.198925	0.000329149	49.5	0.00173995	0.509978	0.308196	0.0145583
Tongliao	2005	10616	0.422656	34	38.95	0.149862	0.000398095	51.6	0.00517717	0.668152	0.294655	0.0155512
Erdos	2005	40167	0.417234	52.53	40.64	0.107625	0.000264785	15.9	0.00059826	2.92739	1.09998	0.0137418
HulunBeier	2005	11919	0.389159	30.32	42.33	0.174906	0.000282952	10.7	0.00382889	0.957861	0.400446	0.0225926
Bayannur	2005	12560	0.532992	38.05	31.66	0.157848	0.000784687	27.3	0.00250711	0.900268	0.298094	0.0148937
Ulanqab	2005	8480	0.381567	41.26	32.75	0.192703	0.000385741	50	0.00411009	0.770642	0.243895	0.0119743
Jinan	2005	31606	0.354385	46.04	46.8	0.0642992	0.000197857	730.63	0.081541	1.43455	1.35232	0.126733
Qingdao	2005	33188	0.449386	51.79	41.59	0.0753249	0.000129942	678.36	0.0323608	1.96596	1.16872	0.113755
Zibo	2005	32533	0.416645	66.79	29.01	0.0563032	0.000533911	698.69	0.0142905	1.63015	1.03392	0.0621468
Zaozhuang	2005	17602	0.429211	63.33	26.81	0.0761562	0.000215047	804.89	0.00274408	0.872851	0.479978	0.018263
Dongying	2005	64907	0.308114	82.28	13.59	0.0548066	0.00139915	227.82	0.0420205	3.35583	0.82553	0.0886726
Yantai	2005	30923	0.429394	59.53	30.66	0.0566997	0.000132127	471.25	0.0198507	2.25437	0.925563	0.0721604
Weifang	2005	17279	0.486247	56.86	29.45	0.0647781	0.000187401	532.46	0.00950094	1.2913	0.578903	0.0292524
Jining	2005	15748	0.384379	55	31.29	0.0693347	0.000170038	719.83	0.00645743	0.828016	0.533336	0.0238328
Tai’an	2005	15547	0.398975	55.85	31.5	0.0744568	0.000203586	709.59	0.0127416	0.905212	0.4968	0.0634081
Weihai	2005	47028	0.488404	62.01	28.74	0.0618851	7.54849e-05	458.22	0.0117254	2.66521	1.14331	0.0633709
Rizhao	2005	15858	0.420316	47.88	35.84	0.0532413	0.000137163	530.53	0.0211278	0.835771	0.444076	0.0168271
Linyi	2005	12480	0.332538	52.23	33.98	0.0678867	0.000205648	592.16	0.00432859	0.69053	0.467871	0.013314
Dezhou	2005	15098	0.419594	55.18	29.54	0.0607105	0.000270728	533.63	0.00521118	1.05413	0.510694	0.0157096
Liaocheng	2005	12727	0.382304	57.29	23.99	0.0690687	0.000275847	653.47	0.00681738	0.597502	0.410199	0.0140399
Binzhou	2005	18031	0.371085	60.19	26.14	0.0725708	0.000113597	393.07	0.00914952	1.33351	0.484183	0.0164063
Heze	2005	5104	0.421158	43	22.7	0.111866	0.000221581	723.78	0.00209731	0.424375	0.267158	0.0108136
Zhengzhou	2005	25474	0.448684	52.56	43.08	0.0822688	0.000140552	912.84	0.0578093	1.20641	1.0397	0.106325
Kaifeng	2005	8570	0.3759	40.17	30.1	0.095755	0.000156124	756.78	0.0104164	0.264212	0.316254	0.0282659
Luoyang	2005	17383	0.298663	58.29	31.78	0.0798881	9.69976e-05	429.85	0.0103742	0.734729	0.521406	0.0349267
Pingdingshan	2005	11407	0.308151	60.13	27.93	0.0865278	0.000173442	633.41	0.00690244	0.381379	0.292547	0.0284004
Anyang	2005	10472	0.364997	57.5	26.64	0.0947274	0.000239659	738.14	0.00494006	0.42177	0.266163	0.0357224
Hebi	2005	12976	0.439225	59.32	23.13	0.0979936	0.000206727	689.73	0.0032505	0.501904	0.268471	0.0470033
Xinxiang	2005	9876	0.376925	51.53	32.11	0.0938766	0.000147015	696.78	0.0120891	0.5615	0.288788	0.0443122
Jiaozuo	2005	17145	0.454448	61.98	28.02	0.0783478	0.00018768	864.73	0.0124793	0.763222	0.368099	0.0346014
Puyang	2005	10754	0.310085	62.77	20.96	0.0906823	0.00040705	872.03	0.00162849	0.41211	0.269599	0.0153648
Xuchang	2005	13468	0.468915	61.16	22.4	0.0605461	0.000176556	916.81	0.00422664	0.522697	0.321861	0.0338432
Luohe	2005	12759	0.418907	62.28	19.79	0.080317	0.000169804	999.62	0.00363494	0.398508	0.364857	0.0236193
Sanmenxia	2005	15124	0.363648	60.34	29.78	0.0941804	0.000144399	211.97	0.00190112	0.805591	0.388654	0.0420373
Nanyang	2005	9826	0.369557	50.12	23.7	0.072979	0.000128533	408.77	0.00348374	0.382724	0.314757	0.0109682
Shangqiu	2005	6879	0.32372	39.4	27.05	0.0947793	0.000192946	799.32	0.00335718	0.271311	0.201658	0.0101117
Xinyang	2005	6476	0.400325	38.04	32.38	0.100807	0.000233992	411.34	0.00342909	0.349656	0.233441	0.00928801
Zhoukou	2005	5579	0.358087	39.72	25.81	0.0917199	0.000164904	930.27	0.00127308	0.199402	0.185636	0.00799281
Zhumadian	2005	6010	0.36029	38.5	27.48	0.101045	0.000235632	556.51	0.00146021	0.199437	0.194225	0.0130585
Chengdu	2005	19627	0.454868	42.45	49.87	0.0823531	0.00023136	889.61	0.0394834	1.3469	0.929652	0.114353
Zigong	2005	9924	0.442716	42.81	36.89	0.0892075	0.000332172	725.54	0.00931516	0.184754	0.332195	0.0254103
Panzhihua	2005	21969	0.38164	69.4	25.91	0.125738	0.000683437	145.13	0.012863	0.876309	0.574151	0.0756185
Luzhou	2005	6753	0.404342	38.58	36.06	0.12491	0.000201818	391.63	0.00510196	0.214818	0.229095	0.0275965
Deyang	2005	12593	0.391803	51.17	28.47	0.079531	0.000175045	642.27	0.00875863	0.289164	0.374752	0.00529759
Mianyang	2005	9774	0.387636	40.82	36.29	0.105766	0.00023729	261.61	0.0107006	0.283257	0.340505	0.0346865
Guangyuan	2005	4731	0.330852	29.44	38.14	0.192243	0.00042634	186.5	0.00183602	0.222385	0.20822	0.0169116
Suining	2005	5789	0.424179	36.11	31.98	0.116259	0.000196044	703.44	0.00173652	0.219558	0.232488	0.00720715
Neijiang	2005	6432	0.470024	43.91	32.88	0.120423	0.000205231	780.39	0.00327242	0.184659	0.202022	0.019689
Leshan	2005	9116	0.437517	52.39	29.3	0.114935	0.0003707	271.25	0.00321328	0.345589	0.343421	0.0400089
Nanchong	2005	5409	0.410042	33.74	34.3	0.150426	0.000344794	584.13	0.0072014	0.192101	0.195226	0.00878337
Meishan	2005	8012	0.426106	46.15	27.46	0.101668	0.000143226	474.17	0.000884943	0.382538	0.215641	0.00899824
Yibin	2005	7890	0.402308	48.77	30.04	0.138555	0.00025457	390.87	0.00369742	0.285097	0.250279	0.0219605
Guang’an	2005	6566	0.394054	37.18	35.09	0.111637	0.000138032	716.5	0.00074791	0.264944	0.19722	0.0101025
Dazhou	2005	6068	0.450084	33.77	32.16	0.138711	0.000300971	385.9	0.000961887	0.258454	0.2012	0.00804545
Ya’an	2005	8310	0.359878	44.96	32.63	0.149168	0.000496586	98.25	0.0102605	0.574679	0.27933	0.0409106
Bazhong	2005	4237	0.3175	18.71	36.58	0.18684	0.000330994	295.07	0.000474656	0.134041	0.13339	0.0144281
Ziyang	2005	6014	0.387126	36.41	28.88	0.108881	0.000128707	614.05	0.000857844	0.152616	0.177495	0.0121814
Xi’an	2005	15940	0.359369	42.48	52.2	0.0770125	0.000147385	733.8	0.0715332	1.12593	0.898582	0.160779
Tongchuan	2005	8240	0.308295	51.98	39.86	0.380534	0.00023878	217.39	0.00156161	0.408649	0.264622	0.0116896
Baoji	2005	11258	0.25966	57.81	31.95	0.0636251	0.000257822	203.35	0.00670853	0.474119	0.377618	0.0211096
Xianyang	2005	8791	0.231207	44.52	35.68	0.0702291	0.000116065	484.76	0.0139955	0.429167	0.273291	0.0281665
Weinan	2005	5723	0.278238	46.19	35.63	0.0941095	0.000168683	408.91	0.00331205	0.194678	0.16846	0.00984919
Yan’an	2005	17669	0.293803	76.95	15.1	0.15207	0.000483789	56.89	0.00635168	0.760254	0.218767	0.0126493
Hanzhong	2005	5771	0.302381	39.47	38.33	0.115546	0.000252563	138.37	0.00534413	0.199138	0.173008	0.0112321
Yulin	2005	9723	0.295574	62.44	28.97	0.141868	0.000683983	80.68	0.00622469	0.601596	0.203498	0.0249155
Ankang	2005	5191	0.281622	28.69	44.68	0.138981	0.000456293	125.35	0.003353	0.211292	0.157274	0.00845202
Shangluo	2005	4151	0.214976	35.23	40.2	0.153338	0.000369427	125.43	0.00215785	0.153762	0.146263	0.014495
Lanzhou	2005	18296	0.318091	44.09	52.01	0.0885657	0.000381099	238.22	0.0577068	0.832804	0.820616	0.067616
Jiayuguan	2005	44686	0.445842	78.88	19.71	0.060664	4.18169e-05	58.67	0.00200581	2.95348	0.677384	0.133378
Jinchang	2005	24950	0.391351	77.22	16.66	0.0759921	9.5797e-05	52.35	0.00425536	0.852534	0.386391	0.0208155
Baiyin	2005	8395	0.255172	50.52	35.13	0.120609	0.000106458	82.51	0.00107617	0.377763	0.232191	0.0158076
Tianshui	2005	4189	0.222797	38.34	44.01	0.196902	0.000225084	244.48	0.00481743	0.169	0.138457	0.0108571
Wuwei	2005	7322	0.42416	32.1	40.53	0.119974	8.2504e-05	56.32	0.00158974	0.343412	0.186434	0.0149236
Zhangye	2005	8651	0.493878	33.04	34.14	0.136442	0.000514496	30.31	0.00812274	0.475528	0.243358	0.0220299
Pingliang	2005	4915	0.255116	39	85.34	0.043485	0.000137707	195.3	0.00110632	0.222502	0.184418	0.00623281
Jiuquan	2005	14937	0.484063	42.74	37.09	0.116835	0.000356095	4.72	0.00191362	0.815167	0.424505	0.0313854
Qingyang	2005	5582	0.251925	54.27	27.06	0.185022	0.000533313	92.66	0.00311421	0.316673	0.14437	0.00931437
Dingxi	2005	2396	0.256528	18.2	40.42	0.297833	0.000719459	143.42	0.00113443	0.120315	0.0861094	0.0058642
Longnan	2005	2730	0.214626	29.15	38.8101	0.316752	0.000862724	97.61	0.00113064	0.109564	0.0704268	0.00447046
Xining	2005	11398	0.30761	45.71	49.45	0.110884	0.000141856	273.84	0.0156041	0.550876	0.388771	0.0258071
YingChuan	2005	20725	0.40793	45.08	48.32	0.0959609	0.000183014	153.33	0.0291074	1.43422	0.672294	0.157681
Shizuishan	2005	15118	0.466717	62.8	29.2	0.136214	0.000271825	136.12	0.0034592	1.02104	0.375492	0.0771286
Wuzhong	2005	8079	0.408728	50.17	33.5	0.164735	0.000206912	61.47	0.00090411	0.533676	0.195018	0.0284174
Guyuan	2005	2992	0.279259	19.16	52.1799	0.421963	0.000913596	131.19	0.00355976	0.238033	0.0989608	0.0141796
Zhongwei	2005	6423	0.358255	35.89	42.83	0.168487	0.00010023	60.54	0.00657004	0.544142	0.134328	0.00980545

## Sheet: 2010
City	Year	GDP per capita	Rural-urban income ratio	Secondary industry as percentage to GDP	Tertiary industry as percentage to GDP	Local general public budget expenditures as percentage to GDP	Expenditure on science and technology as percentage of GDP	Population density	Number of students enrolled in general higher education schools by 10,000 people	Fixed asset investment per capita	Total retail sales of social consumer goods per capita	Number of international Internet users by 10,000 people
Taiyuan	2010	50225	0.468752	44.91	53.39	0.106654	0.00264418	524.92	0.0902085	2.46048	2.2595	0.262418
Datong	2010	21369	0.285179	48.69	46.1	0.190794	0.00128637	224.75	0.0107672	1.70863	0.954384	0.0775364
Yangquan	2010	31898	0.397076	59.46	39.01	0.138797	0.00167452	286.17	0.00791667	2.28113	1.2268	0.15002
Changzhi	2010	27642	0.384817	65.38	30.24	0.147643	0.00159134	238.59	0.0112271	1.69245	0.822313	0.0903469
Jincheng	2010	32337	0.368814	63.6	32.19	0.122521	0.00174774	229.42	0.00368363	2.0011	0.883979	0.0831943
Shuozhou	2010	41107	0.365405	56.56	37.39	0.134495	0.0010914	143.75	0.00461722	2.35041	0.877415	0.0487392
Jinzhong	2010	24275	0.360255	54.76	36.74	0.157808	0.00132476	195.8	0.0179583	1.54195	0.864764	0.0952626
Yuncheng	2010	16175	0.337871	44.15	38.75	0.162496	0.00130536	355.18	0.00361942	1.16455	0.704098	0.0790153
Xinzhou	2010	14193	0.249821	44.59	44.15	0.293925	0.00204066	122.45	0.00596879	1.37966	0.552065	0.0978612
Linfen	2010	20851	0.35961	58.34	34.18	0.179482	0.00116846	215.69	0.00876675	1.21308	0.700879	0.126307
Luliang	2010	23267	0.283217	69.2	25.64	0.178586	0.00137865	180.55	0.0042558	1.13627	0.580171	0.0693997
Hohhot	2010	66929	0.347422	36.39	58.71	0.09502	0.00103199	133.28	0.0937609	3.83814	3.2954	0.123258
Baotou	2010	94269	0.338968	54.11	43.19	0.0832903	0.0011877	79.16	0.0384449	8.19155	3.32487	0.101991
Wuhai	2010	76653	0.468299	71.72	27.33	0.162458	0.00198607	302.17	0.0075	4.50421	1.35263	0.126415
Chifeng	2010	25059	0.355118	51.24	32.43	0.202338	0.000733915	50.85	0.00328971	1.82545	0.735675	0.0414245
Tongliao	2010	38157	0.420823	58.62	26.23	0.156775	0.00147966	53.53	0.0113003	2.17029	0.761385	0.0473486
Erdos	2010	175125	0.347383	58.69	38.63	0.120607	0.00108016	17.57	0.00170013	12.4567	2.49344	0.06071
HulunBeier	2010	34452	0.588672	42.12	38.31	0.223087	0.00170212	10.71	0.004439	2.37944	1.08588	0.0812145
Bayannur	2010	35463	0.57141	56.3	23.97	0.204744	0.00141283	28.93	0.0039898	3.03389	0.666966	0.0521202
Ulanqab	2010	26604	0.313421	52.28	31.17	0.246702	0.00098467	52.67	0.00662021	0.957759	0.549398	0.0345059
Jinan	2010	57966	0.351605	41.87	52.62	0.0861274	0.00158899	738.76	0.106363	3.28991	2.98371	0.194173
Qingdao	2010	65827	0.422032	48.69	46.43	0.0939589	0.00174276	695.61	0.0372954	3.9582	2.56827	0.24659
Zibo	2010	63397	0.422103	61.62	34.7	0.0704178	0.00168738	708.06	0.0244529	3.05617	2.38086	0.127577
Zaozhuang	2010	36839	0.402904	60.08	31.28	0.0946764	0.00113573	856.96	0.0054757	1.84189	1.08146	0.0798678
Dongying	2010	116448	0.354141	72.55	23.74	0.0601483	0.000855869	233.33	0.0285538	7.29571	2.10244	0.166219
Yantai	2010	62254	0.425793	58.89	33.44	0.0743072	0.00243923	473.69	0.0224841	4.15583	2.16969	0.13448
Weifang	2010	34273	0.450926	55.66	33.65	0.0941582	0.00233448	541.38	0.0138528	2.637	1.39025	0.0809506
Jining	2010	31561	0.37576	53.35	34.05	0.0991798	0.00207352	738.01	0.00963571	1.7037	1.19128	0.0544025
Tai’an	2010	37390	0.380486	53.59	36.89	0.0855951	0.00137112	717.61	0.0171312	2.28091	1.23416	0.0808618
Weihai	2010	76778	0.472988	55.9	36.19	0.0863503	0.00288733	437.48	0.0236076	4.60638	2.69711	0.177085
Rizhao	2010	36883	0.427377	54.78	35.44	0.0925107	0.00091349	538.37	0.00677006	2.69314	1.08243	0.0813477
Linyi	2010	23886	0.321371	50.26	38.74	0.0985275	0.00136926	623.98	0.00529635	1.31283	1.08022	0.0577677
Dezhou	2010	29772	0.403665	54.26	33.04	0.093444	0.00121213	550.58	0.00696019	2.00033	1.13227	0.0591898
Liaocheng	2010	28464	0.35647	56.96	29.38	0.0891257	0.00127794	686.58	0.00637724	1.48565	0.934887	0.0568678
Binzhou	2010	41661	0.365434	54.61	35.37	0.104313	0.00154468	393.67	0.0127132	2.34485	1.14093	0.0804446
Heze	2010	14841	0.403078	52.85	29.2	0.152366	0.00150584	783.4	0.00337651	0.607903	0.694107	0.0372846
Zhengzhou	2010	49947	0.488173	56.17	40.74	0.105619	0.00235213	1293.31	0.0674361	2.8629	1.74251	0.150436
Kaifeng	2010	19750	0.393574	43.21	33.13	0.12562	0.00131563	829.76	0.013737	0.947405	0.681893	0.0592072
Luoyang	2010	35762	0.322014	60.18	31.74	0.0994719	0.00142662	462.86	0.0116864	2.51428	1.14969	0.0937343
Pingdingshan	2010	26730	0.339585	66.33	24.92	0.113355	0.00124958	682.68	0.0114511	1.32123	0.648584	0.0671679
Anyang	2010	25330	0.387886	61.52	26.39	0.106913	0.0018784	784.3	0.00823615	1.53885	0.593954	0.0702511
Hebi	2010	28531	0.45242	70.37	18.26	0.137791	0.00118871	742.67	0.00610672	2.19784	0.576482	0.0969513
Xinxiang	2010	21196	0.396204	57.69	29.1	0.132944	0.0021675	739.21	0.0190636	2.00574	0.642734	0.0942433
Jiaozuo	2010	35767	0.476015	68.65	23.22	0.0975577	0.00225639	904	0.0187313	2.6381	0.874571	0.0801628
Puyang	2010	21787	0.335381	66.46	19.66	0.116197	0.00140546	960.69	0.002949	1.29874	0.562848	0.0463138
Xuchang	2010	30536	0.474392	68.51	20.1	0.0890505	0.000989831	980.06	0.0070143	1.69396	0.713486	0.0766499
Luohe	2010	26974	0.437403	69.74	17.53	0.102817	0.000659814	1025.29	0.0091605	1.45046	0.776614	0.0539989
Sanmenxia	2010	39176	0.384979	68.52	23.47	0.108936	0.00185964	219.42	0.00664785	2.94177	0.879787	0.0874307
Nanyang	2010	19145	0.375804	52.07	27.39	0.126505	0.00180484	447.66	0.00562358	1.17084	0.665013	0.0356535
Shangqiu	2010	15085	0.329666	46.52	27.29	0.157355	0.00108455	857.63	0.00839673	0.9212	0.435699	0.0300971
Xinyang	2010	16936	0.397887	42.21	31.41	0.159145	0.00106243	461.73	0.00616548	1.18531	0.497561	0.041841
Zhoukou	2010	12944	0.355734	45.42	24.81	0.157696	0.001127	1023.79	0.00313502	0.664626	0.395127	0.0260388
Zhumadian	2010	14117	0.354766	41.88	30.54	0.163516	0.00171138	587.48	0.0034249	0.754289	0.425088	0.0294869
Chengdu	2010	48510	0.411898	44.69	50.17	0.140035	0.00192696	947.14	0.0537361	3.70322	2.10391	0.144061
Zigong	2010	23053	0.396341	57.25	29.67	0.125302	0.0010736	745.39	0.00946534	0.981857	0.747968	0.0656736
Panzhihua	2010	42499	0.372764	73.79	22.11	0.143279	0.00144755	149.7	0.0192558	2.96856	1.25823	0.133856
Luzhou	2010	16698	0.347565	56.48	28.3	0.177024	0.000913671	410.79	0.0070659	0.916591	0.517269	0.0408626
Deyang	2010	25335	0.400321	57.82	25.63	0.2436	0.00101132	658.35	0.0119694	1.54527	0.770175	0.0785495
Mianyang	2010	20053	0.382831	48.77	33.89	0.35963	0.00198747	267.6	0.0154957	1.51498	0.774243	0.0626571
Guangyuan	2010	11750	0.322648	39.04	37.18	0.687608	0.0015873	190.51	0.00118623	1.5444	0.457293	0.0446713
Suining	2010	14498	0.391203	51.43	26.48	0.179405	0.00086667	716.3	0.00262008	1.29891	0.512563	0.040119
Neijiang	2010	18022	0.38425	60.78	22.94	0.133969	0.00044779	790.07	0.00493537	0.824747	0.474793	0.0363551
Leshan	2010	22990	0.36838	59.48	27.07	0.159309	0.0014374	275.5	0.0104072	1.44327	0.704035	0.0760144
Nanchong	2010	13212	0.380915	48.51	27.14	0.224218	0.000980039	602.39	0.00726021	0.873569	0.441496	0.0398889
Meishan	2010	18586	0.405832	54.92	26.28	0.174788	0.00063884	485.78	0.00453824	1.20384	0.516422	0.0414749
Yibin	2010	19499	0.367604	59.62	25.01	0.16457	0.00177792	406.16	0.00408163	0.991106	0.586433	0.0423631
Guang’an	2010	15588	0.364444	48.26	31.28	0.18157	0.000521011	734.8	0.00116259	0.822444	0.397875	0.0275781
Dazhou	2010	14623	0.402725	50	26.2	0.183439	0.000890011	413.17	0.00271962	0.877206	0.454937	0.0331923
Ya’an	2010	18787	0.347578	55.08	27.48	0.270443	0.00148741	101.23	0.024532	2.39295	0.626695	0.0557908
Bazhong	2010	8618	0.309917	33.81	37.13	0.366777	0.00112386	315.43	0.000509794	0.651289	0.294613	0.0320722
Ziyang	2010	16644	0.362923	52.96	23.97	0.153671	0.00121492	629.4	0.00092257	0.800491	0.425073	0.0289633
Xi’an	2010	38341	0.348409	43.48	52.2	0.114644	0.00134352	774.37	0.0938227	4.15301	2.09153	0.186764
Tongchuan	2010	22508	0.301498	62.06	30.39	0.708794	0.00118838	220.09	0.00449297	1.37273	0.532779	0.120452
Baoji	2010	26124	0.265571	62.95	26.38	0.136324	0.00130347	210.19	0.00723301	2.19161	0.79916	0.0696143
Xianyang	2010	22477	0.267315	52.18	29.32	0.137803	0.000748443	510.09	0.0217577	2.01988	0.569803	0.0587581
Weinan	2010	14950	0.274658	49.23	34.68	0.192534	0.000677794	426.42	0.00289234	1.3252	0.0413908	0.0560436
Yan’an	2010	40621	0.289318	71.77	20.19	0.217643	0.0018956	62.16	0.0104596	3.14738	0.485727	0.220547
Hanzhong	2010	14697	0.288304	39.14	39.2	0.248746	0.00137041	140.03	0.00613368	0.819927	0.41258	0.0570642
Yulin	2010	52480	0.291422	68.64	26.11	0.135022	0.0018378	83.64	0.00403045	3.0328	0.558321	0.0498938
Ankang	2010	12428	0.271548	39.6	39.9	0.336851	0.00144284	129.31	0.00534724	1.18283	0.363124	0.0522855
Shangluo	2010	12209	0.2434	41.21	38.49	0.315484	0.00152396	126.91	0.00548897	1.18493	0.323491	0.0384269
Lanzhou	2010	34009	0.326273	48.09	48.84	0.133522	0.00183126	247.24	0.0857437	2.04231	1.68502	0.136604
Jiayuguan	2010	83425	0.469786	80.16	18.5	0.0661472	0.000597333	74.28	0.012844	2.27441	1.10132	0.240904
Jinchang	2010	43400	0.336735	79.29	15.4	0.116496	0.00121512	52.25	0.00535269	2.31779	0.795733	0.123963
Baiyin	2010	17680	0.238229	54.99	32.91	0.231798	0.000950889	85.26	0.00124446	1.04829	0.476568	0.0418337
Tianshui	2010	8758	0.245508	37.73	42.23	0.371274	0.00234255	255.4	0.00798664	0.669647	0.342391	0.0359018
Wuwei	2010	10621	0.393999	40.01	33.56	0.329209	0.00089698	57.54	0.0014804	0.988874	0.393921	0.0220387
Zhangye	2010	17101	0.513574	35.45	35.25	0.277118	0.0015463	31.21	0.0131437	0.967073	0.517449	0.0589151
Pingliang	2010	10504	0.266539	46.92	31.27	0.370266	0.00172282	207.54	0.00278473	1.14755	0.379551	0.0317515
Jiuquan	2010	39562	0.478959	51.89	34.73	0.147509	0.00111916	5.05	0.00639286	4.47566	0.893779	0.0931633
Qingyang	2010	16172	0.253276	60.08	25.65	0.317826	0.00159336	95.57	0.00435957	1.88278	0.360596	0.0347222
Dingxi	2010	5304	0.250411	25.11	44.31	0.581452	0.00377838	147.75	0.00169774	0.645749	0.177504	0.0123169
Longnan	2010	6457	0.216423	28.63	45.1	0.809278	0.0013252	100.95	0.00173314	0.87371	0.146168	0.0143801
Xining	2010	28428	0.291747	51.05	45.05	0.17336	0.00104508	288.53	0.0273354	1.82443	1.04918	0.108124
YingChuan	2010	41520	0.375575	50.1	44.64	0.155852	0.00151087	175.96	0.0438778	4.08493	1.41777	0.127432
Shizuishan	2010	41163	0.437118	62.64	31.33	0.205405	0.000633295	140.9	0.00865508	3.61014	0.821893	0.0915508
Wuzhong	2010	15685	0.398223	50.83	31.71	0.361168	0.0015779	67.84	0.00136153	1.57	0.37545	0.0498915
Guyuan	2010	6874	0.294282	21.03	50.05	0.756149	0.00371524	144.7	0.00384262	0.736394	0.212761	0.0198033
Zhongwei	2010	15596	0.347003	40.8	40.16	0.337295	0.00161846	67.73	0.00671973	1.53857	0.277289	0.0341871

## Sheet: 2015
City	Year	GDP per capita	Rural-urban income ratio	Secondary industry as percentage to GDP	Tertiary industry as percentage to GDP	Local general public budget expenditures as percentage to GDP	Expenditure on science and technology as percentage of GDP	Population density	Number of students enrolled in general higher education schools by 10,000 people	Fixed asset investment per capita	Total retail sales of social consumer goods per capita	Number of international Internet users by 10,000 people
Taiyuan	2015	63483	0.491434	37.30	61.34	0.153542	0.00468058	525.19	0.114709	5.51351	4.1939	0.351126
Datong	2015	30989	0.314804	41.77	52.85	0.276069	0.000741714	222.91	0.0090924	3.62201	1.79521	0.167605
Yangquan	2015	42688	0.435148	49.83	48.5	0.169062	0.000976161	288.84	0.0103859	4.54503	2.18144	0.242131
Changzhi	2015	35029	0.420154	51.13	44.01	0.202087	0.00135476	242.52	0.0117735	4.27939	1.55682	0.163277
Jincheng	2015	44994	0.409516	55.40	39.87	0.173147	0.00215604	232.36	0.0028632	5.24129	1.63487	0.20051
Shuozhou	2015	51256	0.393309	45.09	48.75	0.153466	0.00102616	152.47	0.00658907	5.80187	1.67262	0.130023
Jinzhong	2015	31434	0.395168	43.79	46.09	0.230534	0.00181968	201.32	0.0493982	3.98123	1.60694	0.178972
Yuncheng	2015	22304	0.36251	37.52	46.08	0.235898	0.00131642	359.59	0.010244	2.68654	1.29556	0.166601
Xinzhou	2015	21731	0.279294	44.70	45.95	0.355252	0.00135166	122.06	0.00660675	3.65273	1.01521	0.127235
Linfen	2015	26239	0.367715	48.53	43.64	0.24763	0.00077581	212.58	0.0103753	3.25419	1.32837	0.150956
Luliang	2015	25003	0.314064	56.92	37.43	0.286685	0.00111822	182.21	0.00590998	3.01022	1.04772	0.121297
Hohhot	2015	101492	0.361089	28.06	67.86	0.116694	0.000825233	139.07	0.0985783	6.78446	5.67326	0.188616
Baotou	2015	132253	0.358733	48.38	48.91	0.105662	0.00145003	80.67	0.0323059	11.5381	5.70255	0.165282
Wuhai	2015	100871	0.423987	57.01	42.15	0.189862	0.00348712	263.63	0.00794785	8.96031	3.12561	0.2922
Chifeng	2015	43269	0.349752	47.42	37.7	0.222984	0.000770332	51.43	0.00440957	2.74972	1.37709	0.110239
Tongliao	2015	60123	0.424105	50.54	35.1	0.193472	0.0010494	53.5	0.0116016	4.035	1.46951	0.115853
Erdos	2015	207163	0.385232	56.79	40.87	0.136861	0.000878085	18.1	0.0037465	17.3987	4.19733	0.152555
HulunBeier	2015	63131	0.433318	44.45	39.06	0.234241	0.00249001	10.25	0.00830659	3.83934	2.10519	0.161975
Bayannur	2015	53000	0.554372	50.77	30.56	0.2586	0.000777751	26.4	0.00563423	3.80366	1.34222	0.120206
Ulanqab	2015	43221	0.342643	48.57	36.94	0.348445	0.000883369	50.28	0.00754007	2.40558	1.06041	0.0839815
Jinan	2015	85919	0.356793	37.82	57.18	0.107894	0.00188139	782.7	0.114101	5.59094	5.45013	0.370767
Qingdao	2015	102519	0.414414	43.29	52.79	0.13149	0.00307302	694.03	0.0411524	8.37154	4.74236	0.317971
Zibo	2015	89235	0.430004	53.96	42.53	0.0927042	0.00241954	720.87	0.0239753	6.35842	4.53847	0.179236
Zaozhuang	2015	52692	0.466739	52.69	39.72	0.1164	0.000614573	893.95	0.00743238	3.98736	1.97509	0.132428
Dongying	2015	163938	0.358513	64.64	31.94	0.0746637	0.000774842	231.71	0.0157481	16.1823	3.81938	0.293778
Yantai	2015	91979	0.432781	51.56	41.6	0.0998329	0.00289177	471.41	0.0279557	7.14416	4.10154	0.255633
Weifang	2015	55824	0.479398	48.17	43.02	0.118394	0.00267013	553.8	0.0222426	5.05388	2.54831	0.147699
Jining	2015	48529	0.450747	47.25	41.43	0.128351	0.00200191	766.51	0.0119853	3.3328	2.20302	0.129116
Tai’an	2015	56490	0.47356	46.28	45.19	0.103495	0.00130491	729.19	0.0193175	4.62824	2.35387	0.136112
Weihai	2015	106922	0.448948	47.38	45.38	0.112734	0.00406584	439.88	0.0277441	9.98518	5.14881	0.286555
Rizhao	2015	58110	0.469885	48.66	42.92	0.11095	0.0013642	552.34	0.00998108	4.75691	2.04046	0.175705
Linyi	2015	36656	0.378244	44.83	45.96	0.141792	0.00128421	653.83	0.00619213	2.86394	1.98835	0.117434
Dezhou	2015	48062	0.535617	49.36	40.32	0.122802	0.00272899	566.71	0.00872682	3.81069	2.14111	0.120898
Liaocheng	2015	44743	0.487332	51.07	37.05	0.130212	0.000742411	692.34	0.00701768	3.3759	1.70371	0.117307
Binzhou	2015	61189	0.44832	48.83	41.93	0.131324	0.00223557	402.69	0.0133066	5.11537	2.09122	0.133652
Heze	2015	28350	0.481196	52.79	35.96	0.166783	0.000999392	818.37	0.00487169	1.07007	1.34798	0.0877315
Zhengzhou	2015	77179	0.550661	49.29	48.64	0.15127	0.00244272	1087.83	0.101686	7.75827	4.06508	0.296117
Kaifeng	2015	35326	0.449505	40.94	41.38	0.164629	0.00158135	859.71	0.0161276	2.39152	1.34902	0.0956955
Luoyang	2015	51692	0.371854	48.86	44.32	0.137721	0.00256236	477.82	0.0179522	4.85547	2.20342	0.215526
Pingdingshan	2015	33984	0.408331	52.19	38.02	0.152082	0.00128856	713.02	0.00981149	2.85108	1.2274	0.0818083
Anyang	2015	36828	0.442085	50.55	38.59	0.145167	0.00205059	839.23	0.0118005	2.9654	1.09405	0.150619
Hebi	2015	44778	0.529544	65.28	26.09	0.160246	0.00141512	774.52	0.00719154	4.10351	1.08846	0.171862
Xinxiang	2015	34340	0.464397	49.76	38.96	0.157441	0.00160889	735.06	0.0224787	3.02336	1.21973	0.163153
Jiaozuo	2015	54590	0.544896	59.76	33.13	0.112309	0.00173306	913.78	0.0262156	5.05798	1.6808	0.212548
Puyang	2015	36842	0.392731	56.55	31.59	0.164611	0.00160712	1024.36	0.00195823	3.04253	1.09714	0.158504
Xuchang	2015	50162	0.529435	59.00	33.19	0.114942	0.00128526	1010.61	0.00704638	3.82567	1.40102	0.122828
Luohe	2015	37987	0.483943	62.92	26.34	0.165082	0.000903964	995.54	0.00990151	3.38954	1.63189	0.0783465
Sanmenxia	2015	55681	0.465226	58.18	32.35	0.138152	0.00151114	217.23	0.00571604	6.74101	1.73856	0.538836
Nanyang	2015	28653	0.428679	44.26	38.25	0.179933	0.00215228	448.53	0.00626933	2.44947	1.32115	0.0698359
Shangqiu	2015	24940	0.37693	41.79	37.41	0.210634	0.00106536	897.8	0.00876141	1.78677	0.846097	0.103008
Xinyang	2015	30157	0.438798	40.18	35.65	0.199608	0.00106452	477.99	0.00694931	2.25387	0.809733	0.0512272
Zhoukou	2015	23728	0.408012	45.92	32.35	0.207563	0.00129248	1040.05	0.00370812	1.29168	0.783328	0.0658979
Zhumadian	2015	27001	0.405786	40.08	37.65	0.212343	0.00182647	617.25	0.00368168	1.55743	0.811179	0.0655294
Chengdu	2015	74273	0.523181	43.73	52.81	0.135951	0.0036123	1013.12	0.061542	5.65691	4.02768	0.385978
Zigong	2015	41447	0.460197	58.12	30.68	0.15165	0.00301677	746.4	0.0112722	1.85963	1.53189	0.131314
Panzhihua	2015	75078	0.423589	71.45	25.17	0.121759	0.00182731	149.98	0.0215091	5.52604	2.58626	0.271101
Luzhou	2015	31714	0.426133	59.61	27.99	0.224608	0.00260061	413.53	0.00872924	2.8451	1.10675	0.130517
Deyang	2015	45701	0.472735	56.28	30.75	0.136739	0.00163402	659.79	0.01874	2.44907	1.57942	0.189748
Mianyang	2015	35754	0.417703	50.52	34.19	0.17892	0.00274364	269.16	0.0227207	2.0424	1.61171	0.183325
Guangyuan	2015	23263	0.378322	47.16	36.36	0.346235	0.00172357	186.99	0.00427074	1.79564	0.971548	0.127739
Suining	2015	27868	0.454942	56.16	28.37	0.199653	0.000915254	712.14	0.0037431	2.60491	1.09679	0.10033
Neijiang	2015	32080	0.443169	59.89	24.17	0.160554	0.00139507	779.8	0.00636777	1.85231	0.971826	0.118926
Leshan	2015	39973	0.441903	58.95	30.1	0.178412	0.00142035	278.24	0.0138707	2.68467	1.56027	0.141327
Nanchong	2015	23881	0.429729	48.88	29	0.243795	0.00117141	594.69	0.00965756	1.82396	0.941389	0.0848679
Meishan	2015	34379	0.483273	56.14	28.36	0.201131	0.00072864	488.8	0.00672643	2.32622	1.1134	0.131745
Yibin	2015	34060	0.448163	58.32	27.5	0.201735	0.00204816	415.94	0.00460241	2.29588	1.22447	0.123171
Guang’an	2015	31046	0.436138	51.73	32.03	0.223911	0.000967667	736.48	0.00183787	1.97418	0.884767	0.0877212
Dazhou	2015	24342	0.447496	48.68	29.79	0.240111	0.00119029	411.74	0.00340187	1.77812	0.984874	0.0849443
Ya’an	2015	32523	0.402678	55.90	29.69	0.442198	0.00487267	103.02	0.0299858	3.15287	1.29205	0.193661
Bazhong	2015	15076	0.38096	46.64	36.61	0.490719	0.00162623	309.12	0.000628689	2.68838	0.670499	0.0922218
Ziyang	2015	35702	0.46488	55.33	24.92	0.170092	0.0012486	633.17	0.000902756	1.61912	0.922517	0.0814009
Xi’an	2015	66938	0.424009	36.65	59.55	0.158112	0.00438552	808.16	0.104082	6.23658	4.175	0.35554
Tongchuan	2015	38378	0.341915	59.32	33.67	0.81369	0.00215752	216.38	0.00359517	4.54948	1.3158	0.155428
Baoji	2015	47565	0.32268	63.85	26.91	0.147723	0.0011188	211.98	0.00865112	0.868986	1.5846	0.166433
Xianyang	2015	43426	0.329312	57.54	27.21	0.139241	0.000543251	518.21	0.0244029	5.71294	1.14026	0.126993
Weinan	2015	27452	0.341748	50.18	35.26	0.228062	0.00177778	424.09	0.0029099	3.55335	0.903957	0.125736
Yan’an	2015	53924	0.342392	61.97	28.78	0.263303	0.00186947	63.73	0.0103987	5.91977	1.02373	0.123142
Hanzhong	2015	31001	0.345566	44.03	37.98	0.2429	0.00144117	141.31	0.0113063	2.27944	0.828123	0.0908595
Yulin	2015	77267	0.353034	62.46	32.06	0.177256	0.000760389	86.41	0.00457082	3.00343	1.0502	0.0980236
Ankang	2015	29193	0.329915	55.24	32.32	0.290763	0.000863476	129.59	0.00695505	2.19081	0.719171	0.0984252
Shangluo	2015	26415	0.327789	52.01	33.23	0.291929	0.00134007	130.11	0.0074742	2.91355	0.616151	0.0916298
Lanzhou	2015	56972	0.355176	37.34	59.98	0.164124	0.00197339	246.06	0.129369	5.60346	3.57922	0.232992
Jiayuguan	2015	78336	0.500456	57.12	40.68	0.132072	0.000959777	68.14	0.0139654	7.1192	2.71344	0.395062
Jinchang	2015	47739	0.386215	58.21	33.78	0.232381	0.000904611	51.71	0.00723134	5.44077	1.66355	0.19698
Baiyin	2015	25410	0.301434	44.73	41.68	0.301322	0.00146405	85.55	0.00166796	2.62482	0.982789	0.0995796
Tianshui	2015	16743	0.288673	33.51	48.89	0.40436	0.00188074	257.06	0.0103206	1.64172	0.714705	0.144347
Wuwei	2015	22931	0.419362	36.65	39.37	0.412995	0.00143013	57.16	0.00958061	3.26302	0.855482	0.0947169
Zhangye	2015	30704	0.550145	29.41	45.16	0.330564	0.00141943	31.01	0.0152287	2.4049	1.13491	0.230645
Pingliang	2015	18490	0.302513	27.88	45.02	0.464166	0.00147915	208.59	0.00230264	2.58689	0.76153	0.0729363
Jiuquan	2015	48920	0.48944	37.08	48.49	0.202268	0.00174138	5.77	0.00719831	9.9558	1.58293	0.161377
Qingyang	2015	27366	0.296465	52.71	33.79	0.340601	0.00221452	98.45	0.00671168	4.54929	0.762994	0.0561146
Dingxi	2015	10987	0.303803	21.81	52.95	0.648879	0.00279452	153.5	0.00155649	1.84583	0.356891	0.0498554
Longnan	2015	12172	0.285752	23.14	54.55	0.625232	0.00185222	102.73	0.00207727	2.06679	0.3178	0.0454927
Xining	2015	49197	0.351639	48.03	48.66	0.247455	0.00174705	262.4	0.0347437	6.30321	2.29626	0.223691
YingChuan	2015	69594	0.394466	52.27	43.81	0.207025	0.00217624	198.34	0.0546761	8.52546	2.66489	0.267812
Shizuishan	2015	61845	0.454982	63.92	30.71	0.166194	0.00136449	141.24	0.0104052	5.35294	1.28892	0.161009
Wuzhong	2015	29698	0.424535	56.06	30.57	0.387363	0.00214398	83.54	0.00254611	4.76447	0.678799	0.085464
Guyuan	2015	17796	0.331158	27.20	51.96	0.84556	0.00221849	114.97	0.00420244	2.12907	0.400427	0.146892
Zhongwei	2015	27857	0.370394	44.53	38.83	0.374708	0.00335163	68.78	0.00758842	2.55991	0.50424	0.0832154

## Sheet: 2020
City	Year	GDP per capita	Rural-urban income ratio	Secondary industry as percentage to GDP	Tertiary industry as percentage to GDP	Local general public budget expenditures as percentage to GDP	Expenditure on science and technology as percentage of GDP	Population density	Number of students enrolled in general higher education schools by 10,000 people	Fixed asset investment per capita	Total retail sales of social consumer goods per capita	Number of international Internet users by 10,000 people
Taiyuan	2020	78734	0.512797	36.21	63.01	0.155865	0.00838587	559.531	0.123316	5.20749	4.23303	0.631714
Datong	2020	43982	0.342024	37.01	57.88	0.283358	0.00169839	226.238	0.00945252	4.66255	2.06088	0.257862
Yangquan	2020	56245	0.471472	45.01	53.5	0.208304	0.00118868	289.537	0.0142129	2.75085	2.19996	0.409091
Changzhi	2020	53778	0.453402	52.51	43.87	0.231404	0.0013757	244.357	0.0126836	5.29641	1.69806	0.316716
Jincheng	2020	64966	0.441875	53.51	42.5	0.1992	0.00243668	236.605	0.00177534	5.1625	2.10274	0.41704
Shuozhou	2020	60456	0.43336	40	54.18	0.180176	0.000412545	155.294	0.00794424	6.28845	1.80914	0.272727
Jinzhong	2020	43546	0.431051	45.47	46.97	0.272437	0.00187018	204.978	0.0659155	4.84931	1.76602	0.205357
Yuncheng	2020	34383	0.39559	34.13	49.57	0.254106	0.00178936	363.111	0.0121711	3.75908	1.38026	0.549515
Xinzhou	2020	35294	0.310965	43.38	48.5	0.391309	0.000920483	121.255	0.00960294	4.44368	1.24717	0.24183
Linfen	2020	32560	0.400546	42.92	49.57	0.291904	0.000573953	211.591	0.00972191	3.18505	1.53051	0.286713
Luliang	2020	42200	0.350734	59.56	35.57	0.299823	0.000908973	185.508	0.00493325	2.35203	1.15882	0.263959
Hohhot	2020	81656	0.411517	29.13	66.33	0.156576	0.00161607	146.631	0.0986317	10.9973	4.09895	0.968254
Baotou	2020	102949	0.40623	41.37	54.86	0.136106	0.00149196	81.3886	0.0383774	19.6789	4.37079	0.349558
Wuhai	2020	101238	0.479416	64.48	34.46	0.201096	0.0022627	250.855	0.0144591	13.0679	2.90378	0.545455
Chifeng	2020	43595	0.395168	31.2	49.18	0.348542	0.000891832	51.2103	0.00522538	4.8601	1.26555	0.219089
Tongliao	2020	44521	0.4793	28.97	47.14	0.302243	0.000810023	35.3251	0.00973836	6.99036	0.967214	0.213836
Erdos	2020	164387	0.428895	56.76	39.39	0.187799	0.00200521	19.1064	0.00878313	25.9139	3.40642	0.391566
HulunBeier	2020	45923	0.492037	27.9	47.27	0.398993	0.00107406	9.71059	0.00329488	3.65935	1.18671	0.362205
Bayannur	2020	56614	0.614553	29.41	45.31	0.350299	0.00150572	26.7117	0.00636149	5.83582	1.25504	0.16092
Ulanqab	2020	47837	0.387935	40.39	42.93	0.468723	0.000777993	49.0304	0.00975805	2.51546	0.856888	0.134831
Jinan	2020	110199	0.383131	34.82	61.61	0.127088	0.0039096	915.658	0.0733345	6.2665	4.76453	0.476546
Qingdao	2020	123828	0.423146	35.17	61.4	0.127784	0.00377803	747.366	0.0510274	13.0924	6.16528	0.42891
Zibo	2020	78092	0.450092	48.38	47.35	0.142332	0.00286526	727.578	0.028271	10.5361	2.61447	0.387097
Zaozhuang	2020	44954	0.504017	40.62	49.8	0.156395	0.001521	931.201	0.0100981	5.73843	2.11247	0.315294
Dongying	2020	135910	0.379679	56.29	38.44	0.104429	0.00195498	241.417	0.0183714	0.120781	3.2834	0.522613
Yantai	2020	110058	0.451208	40.84	51.83	0.108161	0.00382403	470.249	0.0372544	11.9901	4.2944	0.406442
Weifang	2020	62524	0.502518	39.31	51.57	0.135579	0.00383355	571.145	0.0237542	8.13	2.59195	0.338395
Jining	2020	53773	0.48616	39.21	49.11	0.154805	0.00174341	801.824	0.0150984	5.38556	2.37158	0.269788
Tai’an	2020	50555	0.505951	39.05	50.11	0.157191	0.00127205	738.212	0.0226244	7.02466	1.78421	0.254799
Weihai	2020	103829	0.463093	38.5	51.49	0.11611	0.00240298	443.103	0.0425206	16.4275	4.53854	0.466926
Rizhao	2020	67593	0.497225	42.07	49.4	0.14287	0.00448245	575.312	0.0118524	7.62997	1.89251	0.313916
Linyi	2020	43582	0.403335	36.55	54.28	0.164941	0.00177846	698.04	0.00928667	4.28323	2.10684	0.255833
Dezhou	2020	54872	0.574306	40.14	49.24	0.156285	0.00304206	579.262	0.0120907	6.22881	1.85739	0.281667
Liaocheng	2020	38925	0.523305	34.35	51.27	0.201118	0.000883945	752.202	0.00904453	5.21506	1.23427	0.260401
Binzhou	2020	63915	0.479395	40.75	49.56	0.178432	0.00665558	413.043	0.0142218	7.07244	1.79936	0.411028
Heze	2020	39599	0.514456	40.2	49.87	0.181096	0.000686621	844.92	0.00556621	1.75038	1.5943	0.237585
Zhengzhou	2020	96134	0.577867	39.65	59.04	0.143301	0.00575403	1208.7	0.128923	10.9347	5.64034	0.562222
Kaifeng	2020	49166	0.482302	37.82	46.84	0.181614	0.00365877	900.641	0.0185537	2.59851	1.7777	0.233096
Luoyang	2020	72872	0.404765	45.09	49.96	0.134367	0.00529583	492.255	0.0187492	8.35409	2.80743	0.264
Pingdingshan	2020	49379	0.446659	45.11	46.54	0.166135	0.00285342	723.167	0.013747	3.94939	1.74418	0.147368
Anyang	2020	42185	0.480874	43.83	45.78	0.187442	0.00266974	858.27	0.01717	4.8341	1.35727	0.264659
Hebi	2020	62736	0.585545	56.47	35.58	0.159165	0.00529776	783.685	0.0134023	7.45954	1.67792	0.309942
Xinxiang	2020	48229	0.512391	44.86	45.42	0.156975	0.00334665	810.517	0.0270213	3.4605	1.43828	0.235119
Jiaozuo	2020	60384	0.597003	42	50.56	0.151238	0.00250734	916.237	0.0284252	9.30358	2.18066	0.310992
Puyang	2020	43908	0.442321	35.33	50.12	0.216074	0.00412497	1033.91	0.00581109	5.53189	1.51731	0.270208
Xuchang	2020	78875	0.564279	52.74	41.95	0.10554	0.00250968	1026.62	0.011932	7.00703	2.37703	0.233918
Luohe	2020	66239	0.528996	42.82	47.65	0.148021	0.00415178	999.257	0.0164866	6.20238	2.39027	0.375465
Sanmenxia	2020	71541	0.510537	47.35	42.52	0.18677	0.00330565	216.273	0.011263	11.9407	2.12903	0.312775
Nanyang	2020	40315	0.474521	32.12	51.27	0.189633	0.00360242	467.766	0.00897315	4.30053	1.61188	0.192742
Shangqiu	2020	37443	0.414117	37.83	44.53	0.191927	0.00364518	944.507	0.0122293	3.05326	1.39484	0.21365
Xinyang	2020	44922	0.48536	35.61	45.24	0.217795	0.00328011	485.029	0.00964704	3.28177	1.27219	0.189693
Zhoukou	2020	36214	0.448656	41.11	41.69	0.211059	0.00209835	1049.24	0.00450741	2.29607	1.31525	0.2
Zhumadian	2020	40710	0.449716	38.47	42.36	0.218854	0.00636478	639.894	0.00376276	2.76393	1.03341	0.179461
Chengdu	2020	85679	0.543947	30.59	65.72	0.121887	0.00618827	1063.13	0.0608341	9.16667	5.32712	0.580709
Zigong	2020	58059	0.484464	38.96	45.2	0.163728	0.00281372	723.579	0.0156511	1.08528	1.84028	0.347003
Panzhihua	2020	85806	0.450994	53.6	37.08	0.153515	0.00125879	145.67	0.0238306	8.06018	2.17727	0.527778
Luzhou	2020	50758	0.45604	48.12	40.01	0.208649	0.00203727	415.304	0.0123628	5.45677	1.99568	0.297244
Deyang	2020	69443	0.502795	46.96	41.68	0.128757	0.00178365	644.561	0.034753	4.39617	2.2341	0.380577
Mianyang	2020	59784	0.486467	39	48.67	0.14774	0.00267947	259.779	0.0289842	3.21962	2.65068	0.380228
Guangyuan	2020	43337	0.401987	38.99	42.46	0.287241	0.000805357	181.996	0.00642054	2.43721	1.4116	0.346801
Suining	2020	49495	0.479969	45.19	39.27	0.191618	0.00134633	674.558	0.00399833	4.33884	1.30186	0.250696
Neijiang	2020	46228	0.467381	32.67	48.98	0.188641	0.000761664	750.093	0.0149379	3.16224	1.38348	1.19307
Leshan	2020	63259	0.466852	41.09	44.43	0.158862	0.000349376	274.306	0.0143043	4.36202	2.14415	0.34384
Nanchong	2020	42482	0.455695	37.94	42.9	0.239056	0.000519242	576.969	0.012636	3.07728	1.69106	0.259722
Meishan	2020	48132	0.507302	37.08	47.26	0.193498	0.000608989	474.79	0.0134988	7.15008	1.60254	0.365782
Yibin	2020	61182	0.47411	48.14	39.54	0.19854	0.00281417	415.945	0.00627283	3.8271	1.86049	0.273551
Guang’an	2020	40073	0.469307	32.05	49.88	0.235401	0.000539431	720.038	0.00367259	5.84745	1.20483	0.405702
Dazhou	2020	38068	0.468765	34.06	47.38	0.206266	0.00104568	393.079	0.00519923	3.78714	1.66412	0.171779
Ya’an	2020	52366	0.427254	29.93	49.93	0.224647	0.00392252	101.688	0.0348732	3.76141	1.72421	0.405229
Bazhong	2020	27951	0.402808	28.03	50.85	0.405017	0.000743937	296.103	0.00220632	5.06885	1.32418	0.241758
Ziyang	2020	34806	0.507854	28.34	50.74	0.251646	0.00306696	588.133	0.00379142	1.15143	1.1164	0.210059
Xi’an	2020	79181	0.360282	33.21	63.66	0.134489	0.0023222	861.684	0.0845624	5.54185	5.38224	0.523193
Tongchuan	2020	53021	0.323756	34.82	57.07	0.953329	0.00164031	200.927	0.00844359	6.75958	1.70646	0.307692
Baoji	2020	67666	0.391864	55.38	35.62	0.159935	0.00237611	207.54	0.0123274	37.8723	2.13283	0.375
Xianyang	2020	55189	0.339144	44.08	40.5	0.186962	0.000470204	477.787	0.032675	12.9959	1.83372	0.361842
Weinan	2020	39207	0.389219	34.94	45.07	0.259268	0.00154384	411.147	0.00308463	6.02762	1.17329	0.175926
Yan’an	2020	69934	0.351177	55.34	32.79	0.285327	0.00127495	63.1801	0.0119043	1.89435	1.6436	0.525641
Hanzhong	2020	49179	0.346834	40.24	43.38	0.233133	0.00172298	140.611	0.0105774	4.70865	1.3644	0.233596
Yulin	2020	112974	0.401295	62.49	30.86	0.171753	0.00093198	89.9327	0.00701969	4.54718	1.69508	0.266839
Ankang	2020	43378	0.399618	40.31	45.27	0.360018	0.00153039	129.164	0.00775757	5.48506	1.43778	0.256579
Shangluo	2020	35381	0.404757	35.99	48.58	0.392038	0.00105697	129.069	0.00911285	6.42845	0.693992	0.184739
Lanzhou	2020	66680	0.36491	32.33	65.68	0.168424	0.00263578	254.7	0.116341	8.15405	4.88464	0.657738
Jiayuguan	2020	91000	0.502034	63.64	34.45	0.102592	0.00163688	71.5503	0.0188857	10.7382	3.44986	1.09524
Jinchang	2020	81643	0.39351	63.42	28.47	0.170288	0.00195838	50.4032	0.01158	3.36025	2.23608	0.444444
Baiyin	2020	32700	0.323566	34.25	45.53	0.406001	0.00222676	89.5567	0.00347111	4.13365	0.918213	0.294444
Tianshui	2020	22251	0.301829	24.27	56.84	0.52763	0.0021012	260.559	0.0130051	2.53959	0.728292	0.284946
Wuwei	2020	35571	0.426566	16.17	53.11	0.412642	0.0021346	58.4289	0.0114847	5.10956	0.761074	0.333333
Zhangye	2020	41177	0.552873	18.63	53.84	0.384547	0.0025773	33.9449	0.0149656	3.79674	1.53478	0.885496
Pingliang	2020	25623	0.313735	24.51	52.42	0.509561	0.00189979	210.47	0.00732521	4.02545	0.708043	1.12393
Jiuquan	2020	62187	0.496937	41.22	41.55	0.23623	0.00129179	5.89005	0.0131222	16.5306	2.46401	0.575758
Qingyang	2020	34593	0.310035	47.22	39.85	0.398536	0.00120411	99.5685	0.00848963	6.30593	0.655694	0.311111
Dingxi	2020	17430	0.320258	15.88	64.07	0.654766	0.00246281	155.031	0.00271579	2.90978	0.523724	0.25
Longnan	2020	18710	0.312637	22.79	58.98	0.7411	0.0023469	102.015	0.00348134	3.19607	0.491107	0.429577
Xining	2020	54439	0.364918	30.52	65.33	0.239994	0.00167079	277.376	0.0395445	8.57048	2.71836	0.407583
YingChuan	2020	84534	0.416781	42.41	53.77	0.169226	0.00328254	229.363	0.0579058	11.7337	3.72401	0.768116
Shizuishan	2020	72083	0.480274	47.79	45.2	0.223899	0.00511089	143.126	0.0164697	12.5588	1.3745	0.381579
Wuzhong	2020	44330	0.471702	43.89	42.44	0.374237	0.00388521	84.7356	0.00447958	8.74523	1.24681	0.323944
Guyuan	2020	29462	0.397676	19.6	59.94	0.720557	0.00392045	135.893	0.00693986	1.46482	0.844918	0.244755
Zhongwei	2020	41122	0.872377	39.77	44.77	39.77	0.00412295	69.4682	0.00844344	4.75986	1.05069	0.229508
