# Supplementary material for: Contradiction or harmony? Spatial and temporal relationships between new urbanization and rural revitalization in the Yellow River Basin from a coupling perspective
Source: PLoS One. 2023 Jul 20;18(7):e0288600. doi: 10.1371/journal.pone.0288600 (PMC10358882; doi:10.1371/journal.pone.0288600)
Supplement: S1 File — (ZIP) [file pone.0288600.s001.zip › Supporting information/S1 File.Original data of new urbanization, rural revitalization and influencing factors in 99 prefecture-level cities in the Yellow River basin/New urbanisation indicators initial data.xlsx]

## Sheet: Original data
City	Year	Per capita GDP	Proportion of output value of tertiary industry	Per capita disposable income of urban residents	Education expenditure	Medical personnel per 10,000 people	Urban built-up area	Per capita urban road area	Green coverage rate of built-up area	Centralized treatment rate of sewage treatment plant	Park green space area
Taiyuan	2020	78734	63.01	38329	915507	62.202	340	15.957	46.59	97.37	4716
Taiyuan	2019	90698	61.24	36361.8	830649	61.036	340	16.252	45.93	95.22	4601
Taiyuan	2018	88272	61.9	33672	808097	59.87	340	16.547	44.67	93.07	4493
Taiyuan	2017	77536	61.2	31469	730005	58.201	340	14.65	43.21	90.92	4549
Taiyuan	2016	68234	62.57	29632	703360	56.311	340	13.32	41.76	92.08	4099
Taiyuan	2015	63483	61.34	27727	620878	54.561	340	11.5	40.3	93.24	3930
Taiyuan	2014	59023	58.47	25768	527157	52.221	330	11.26	44.77	85.85	4093
Taiyuan	2013	65746	54.8	23873	547273	51.475	320	10.5	39.88	85	3617
Taiyuan	2012	54440	53.64	21507	550372	49.306	310	8.8	39.07	84.5	3416
Taiyuan	2011	49292	52.74	19186	447751	46.077	300	8.6	38.01	84	3027
Taiyuan	2010	50225	53.39	16433	359491	44.375	245	8.09	35.75	66.1	2576
Taiyuan	2009	44319	54.43	14917	287394	41.849	245	7.9	35.2	70	2442
Taiyuan	2008	42378	48.09	14608	259777	40.249	238	7.9	34.65	68.6	2233
Taiyuan	2007	36377	47.22	13234	199543	38.451	238	7.96	32	64.93	1961
Taiyuan	2006	29504	51.16	11350	121014	36.962	197	8.38	37.27	62.72	2270
Taiyuan	2005	26107	50.88	10166	92774	29.81	197	8.73	36	63	2248
Datong	2020	43982	57.88	33945	547670	31.535	155	20.33	42.44	85.44	2231
Datong	2019	38122	57.4	32252	541117	30.195	125	19.666	42.655	87.64	2116
Datong	2018	36877	58.4	29911	518619	28.855	125	19.002	42.87	89.83	2001
Datong	2017	32671	57.61	27981	540778	29.761	125	18.28	41.78	92.03	1428
Datong	2016	30046	57.65	26273	542410	29.525	125	17.1	41.02	83.85	1417
Datong	2015	30989	52.85	24771	561838	28.932	125	16.65	40.09	78.54	1356
Datong	2014	29607	49.83	23043	386969	26.509	125	16.21	38.76	85	1107
Datong	2013	28707	47.25	21316	399104	25.852	108	15.64	42.73	83.21	1652
Datong	2012	27815	43.96	19361	442750	27.085	108	15.7	41.7	83.98	1652
Datong	2011	25341	43.76	16937	340009	26.083	108	15	38.5	82.53	1402
Datong	2010	21369	46.1	14419	332315	26.05	108	13.79	37.46	79.85	876
Datong	2009	18710	47.09	13171	288180	27.563	108	11.71	34.77	81.69	658
Datong	2008	17974	41.74	12526	217698	23.792	91	10.44	32.08	77.58	597
Datong	2007	15581	41.87	10574	156559	24.475	91	9.88	31.6	72.64	577
Datong	2006	12970	41.84	9054	107706	26.023	91	10.23	29.18	67.59	541
Datong	2005	11913	40.22	7975	86972	22.879	89	6.35	29	69.2	498
Yangquan	2020	56245	53.5	35018	211198	30.75	60	18.177	43.89	95	707
Yangquan	2019	50775	52.83	33582	210066	30.076	59	17.461	37.9	96.66	626
Yangquan	2018	51976	51.52	31474	200048	29.402	62	16.745	37.89	93.38	625
Yangquan	2017	47790	50.78	29581	214920	29.492	58	16.67	41.75	87.5	659
Yangquan	2016	44461	50.31	27801	205350	28.895	56	14.74	41.57	86.2	659
Yangquan	2015	42688	48.50	26414	213056	20.233	54	13.98	42.39	86	648
Yangquan	2014	44382	43.58	24825	192937	29.625	55	14.02	40.44	87	648
Yangquan	2013	46001	40.63	23115	188771	28.229	54	10.34	41.02	87.2	561
Yangquan	2012	43702	39.59	21071	218927	29.031	53	10.26	40.79	90	558
Yangquan	2011	38500	38.96	19622	154791	28.744	53	10.12	40.38	83.3	558
Yangquan	2010	31898	39.01	16551	117341	29.798	52	9.88	39.42	82.99	526
Yangquan	2009	26383	41.18	15027	104870	31.865	51	9.54	38.69	78	504
Yangquan	2008	23593	39.16	13981	85379	28.089	51	8.41	37.96	65	479
Yangquan	2007	20839	39.05	12212	71346	27.893	43	8.46	34.67	50.43	354
Yangquan	2006	18188	38.95	10538	48250	27.168	43	8.54	30.16	60.06	330
Yangquan	2005	15380	40.6	9319	38902	23.546	43	8.64	33	64.5	310
Changzhi	2020	53778	43.87	36010	553370	26.2	103	11.07	46.59	95.65	1384
Changzhi	2019	47219	43.56	34426	537016	24.988	81	10.859	43.81	95.63	1189
Changzhi	2018	47540	41.93	32024	541830	23.776	59	10.648	47.31	95.17	815
Changzhi	2017	42887	42.05	30060	478483	24.414	59	10.59	47.18	94.09	753
Changzhi	2016	37063	44.25	28094	452597	23.127	59	10.02	46.97	92.31	924
Changzhi	2015	35029	44.01	26407	457758	23.681	59	9.96	46.47	92.32	924
Changzhi	2014	39196	37.29	24565	392001	23.152	59	8.79	46.08	92.73	924
Changzhi	2013	39343	30.74	22682	411983	21.415	59	8.39	45.56	90.59	751
Changzhi	2012	39523	28.62	20639	444722	21.604	59	7.38	45.24	90.53	745
Changzhi	2011	36425	28.09	18429	328537	21.645	59	7.13	45.14	89.6	744
Changzhi	2010	27642	30.24	15675	280415	20.83	59	6.68	48.25	92	864
Changzhi	2009	23558	32.68	14280	239046	20.42	45	6.18	47.68	85	439
Changzhi	2008	20821	31.77	13254	199651	17.025	45	5.68	47.11	49.27	423
Changzhi	2007	16887	34.56	11602	183707	15.398	45	5.36	46.09	49.27	417
Changzhi	2006	14197	35.02	9563	106729	17.873	45	5.06	45.09	46.37	402
Changzhi	2005	12363	34.91	8649	92888	15.89	45	5.18	44	47.78	378
Jincheng	2020	64955	42.5	36331.6	396119	25.842	48	17.221	44.64	99.8	879
Jincheng	2019	57714	42.18	34627	375418	25.55	48	14.793	45.65	100	617
Jincheng	2018	57819	43.26	32162	354831	25.258	48	12.365	45.8	100	604
Jincheng	2017	49487	42.37	30142	337864	25.928	48	12.25	45.8	100	595
Jincheng	2016	45271	42.37	28223	336436	25.145	46	11.91	41.63	95.3	585
Jincheng	2015	44994	39.87	26651	372241	37.063	45	12.01	42.56	95	577
Jincheng	2014	44943	37.02	24907	322069	35.094	45	12.17	40.11	94.7	561
Jincheng	2013	47119	33.35	23126	311163	26.539	44	12.57	39.34	95	557
Jincheng	2012	44257	31.23	21024	301484	25.834	42	12.6	39.81	95	556
Jincheng	2011	39205	30.21	18775	238221	24.616	41	12.4	38.66	95	403
Jincheng	2010	32337	32.19	16187	188874	24.761	41	11.49	38.66	95.62	352
Jincheng	2009	27108	32.54	14220	163171	24.218	41	11.49	35	95	163
Jincheng	2008	23680	32.23	13336	133035	23.056	45	8.58	31.33	94.97	163
Jincheng	2007	18773	31.62	11758	108766	21.787	31	8.75	45.35	90	371
Jincheng	2006	16489	30.95	9661	74705	22.366	31	8.73	43.19	68.98	364
Jincheng	2005	14356	31.18	8543	68704	19.579	30	9.4	31	40	309
Shuozhou	2020	68889	54.18	36487	287790	24.503	49	22.439	34.74	97.11	701
Shuozhou	2019	59552	54.46	35100	272249	21.463	36	22.759	37.45	96.13	575
Shuozhou	2018	59914	56.33	32849	268857	18.423	36	23.079	40.16	95.14	515
Shuozhou	2017	55316	53.4	30989	233470	17.585	36	21.37	42.87	97.21	549
Shuozhou	2016	52010	50.82	28989	240244	17.344	42	21.42	36.98	97.36	511
Shuozhou	2015	51256	48.75	27500	260394	21.751	42	17.04	42.48	97.5	433
Shuozhou	2014	57368	39.79	25725	232389	19.059	42	16.87	50.05	97.3	434
Shuozhou	2013	58989	37.95	23886	271039	17.615	42	16.81	50.05	97.24	434
Shuozhou	2012	58205	35.76	21734	297409	17.314	42	16.38	45.98	100	422
Shuozhou	2011	49692	36.37	18891	203036	18.14	41	15.99	46.37	97.53	318
Shuozhou	2010	41107	37.39	16349	160290	21.846	36	15.8	43.56	98	280
Shuozhou	2009	36452	42.4	14514	138410	19.063	32	15.49	38.95	96	273
Shuozhou	2008	27458	31.55	13178	127123	18.941	29	15.46	34.34	94.24	220
Shuozhou	2007	21828	30.56	11155	90212	17.724	29	14.55	42.17	91.6	471
Shuozhou	2006	15481	29.05	9386	56082	17.749	29	12.69	38.55	26	387
Shuozhou	2005	12094	31.37	8417	44309	16.399	29	12.85	37	19	308
Jinzhong	2020	43485	46.97	36578	587806	22.732	56	21.111	42.32	96.9	996
Jinzhong	2019	43125	47.28	35187	538654	21.836	56	23.445	37.04	96.6	986
Jinzhong	2018	42910	44.6	32947	530385	20.94	84	25.779	37.21	96.3	917
Jinzhong	2017	38274	45.02	30927	488690	21.473	82	22.03	35.84	95.92	903
Jinzhong	2016	32646	47.12	29149	459275	20.521	77	21.31	37.52	95.24	896
Jinzhong	2015	31434	46.09	27525	520349	20.685	72	19.39	36.71	95.21	878
Jinzhong	2014	31434	42.63	25652	411080	19.71	53	17.37	37.92	96.6	702
Jinzhong	2013	30977	38.15	23589	447918	20.708	53	21.07	36.42	92.8	605
Jinzhong	2012	30093	36.93	21464	394881	20.474	50	16.32	37.6	92.8	605
Jinzhong	2011	27300	36.88	18947	321083	21.083	39	14.14	45.64	92.21	568
Jinzhong	2010	24275	36.74	16319	232362	19.928	39	15.18	40.23	90	431
Jinzhong	2009	20335	38.93	14578	204272	19.994	39	14.6	39.34	77	484
Jinzhong	2008	18219	34.52	12996	165629	20.985	38	14.66	38.45	35.49	374
Jinzhong	2007	15157	36.38	10832	125159	18.912	38	13.32	30.5	23.93	306
Jinzhong	2006	12491	36.43	9164	91522	20.132	35	10.33	27.6	68	258
Jinzhong	2005	10772	36.44	8015	77372	18.113	34	8.73	25	68	160
Yuncheng	2020	34383	49.57	32728.3	688774	24.582	66	21.121	42.95	95.07	627
Yuncheng	2019	29126	49.54	31241	674644	23.632	66	17.035	37.76	100	623
Yuncheng	2018	28229	48.22	29104	617829	22.682	66	12.949	37.21	99.33	623
Yuncheng	2017	25115	47.61	27302	599606	22.579	66	16.78	36.06	98.67	616
Yuncheng	2016	23106	47.20	25636	585159	20.597	66	16.65	36.67	98	613
Yuncheng	2015	22304	46.08	24049	594444	22.33	46	16.65	40.59	98.8	457
Yuncheng	2014	22940	42.25	22226	517383	39.214	52	16.65	34.19	98.8	452
Yuncheng	2013	21841	38.47	20408	519338	22.008	52	13.98	33.85	98.8	431
Yuncheng	2012	20628	37.37	18452	405658	22.576	52	10.07	32.92	98.8	425
Yuncheng	2011	19733	35.22	16279	379265	24.084	55	8.14	25.51	92.8	398
Yuncheng	2010	16175	38.75	14032	282558	24.915	55	7.72	23.91	90	395
Yuncheng	2009	14306	39.76	13266	238811	21.163	55	7.24	31.71	85	320
Yuncheng	2008	12313	34.88	12616	223268	15.547	30	6.32	39.5	75	308
Yuncheng	2007	12313	34.3	11271	164213	10.293	30	5.24	26.5	65	183
Yuncheng	2006	11001	32.93	9470	110258	12.721	30	5.05	19.27	34.41	120
Yuncheng	2005	9473	32.25	8569	88692	10.512	30	3.97	10	3.82	157
Xinzhou	2020	38290	48.5	31920	497989	20.276	37	23.168	43.41	95.51	498
Xinzhou	2019	31573	47.93	30375	524577	19.521	37	24.034	39	96.65	494
Xinzhou	2018	31209	44.73	28341	514854	18.766	37	24.9	38.03	95.69	437
Xinzhou	2017	27665	43.32	26536	471097	19.231	37	22.8	37.06	95.32	432
Xinzhou	2016	22747	47.05	24987	444686	19.081	37	21.37	36.32	95.24	384
Xinzhou	2015	21731	45.95	23452	421544	44.624	37	19.46	33.7	95.06	480
Xinzhou	2014	21796	42.91	21735	369184	43.03	36	18.96	32.11	95.01	480
Xinzhou	2013	21052	40.31	20016	453730	20.234	32	17.9	31.13	68.11	364
Xinzhou	2012	20081	39.17	18213	435735	20.977	32	15.52	24.63	45.66	199
Xinzhou	2011	18019	38.54	16041	328370	19.981	30	8.88	19.7	34.76	110
Xinzhou	2010	14193	44.15	13958	249340	19.824	30	8.8	17.33	29.36	108
Xinzhou	2009	11292	47.49	11459	209868	19.556	21	7	15.91	26.52	105
Xinzhou	2008	10101	38.13	10572	162228	18.011	21	6.89	14.48	24.94	105
Xinzhou	2007	8209	38.36	9022	133523	17.488	20	6.67	13.4	24.04	105
Xinzhou	2006	6506	43.81	7746	90677	16.886	20	6.77	11.5	23.51	105
Xinzhou	2005	5519	47.2	6724	72817	16.587	20	4.97	11	23.2	100
Linfen	2020	37762	49.57	34408	591770	25.904	84	12.511	41.72	98.8	740
Linfen	2019	32250	49.6	32895	584573	25.234	73	11.982	39.41	97	661
Linfen	2018	32066	47.6	30692	549494	24.564	61	11.453	38.68	97.27	661
Linfen	2017	29539	46.52	28873	516267	25.503	60	11.31	38.37	93.25	650
Linfen	2016	27102	45.48	27085	513263	24.394	58	10.39	38.31	90.62	783
Linfen	2015	26239	43.64	25498	515273	24.413	54	8.55	37.8	86.7	645
Linfen	2014	27557	37.84	23610	416684	22.916	54	10.63	37.37	82.65	644
Linfen	2013	28663	33.01	21820	436692	22.477	54	10.9	37.91	82.15	643
Linfen	2012	28031	31.22	19783	468120	22.197	54	11.01	37.39	81.12	643
Linfen	2011	26220	30.38	17442	360848	21.191	42	11.55	40.02	80.69	761
Linfen	2010	20851	34.18	14880	305003	21.371	37	11.59	42.7	46.1	592
Linfen	2009	18215	35.38	13102	249954	20.01	37	11.01	44.26	32.28	500
Linfen	2008	18031	29.56	11919	213192	19.335	37	10.98	45.81	29.03	483
Linfen	2007	15821	29.47	10576	173253	18.189	37	9.28	28.7	31.17	483
Linfen	2006	14242	30.06	9312	110035	17.77	37	6.09	27.19	25.55	483
Linfen	2005	12741	29.7	8213	93493	15.052	37	6.26	26	25.56	236
Luliang	2020	45153	35.57	30382	703902	18.8	33	15.273	41.13	97.04	445
Luliang	2019	38890	35.65	28181	729461	18.277	33	15.4	40.64	94	445
Luliang	2018	36585	34.42	27323	731960	17.754	33	15.527	40.58	89.11	442
Luliang	2017	33886	32.68	25704	644344	18.37	33	15.62	40.52	85.54	437
Luliang	2016	25896	38.82	24180	599429	18.588	26	13.27	38.08	82.72	359
Luliang	2015	25003	37.43	22903	598227	17.18	26	12.75	38.08	81.11	359
Luliang	2014	28960	31.59	21485	525220	16.596	24	11.29	39.88	82.28	350
Luliang	2013	31183	24.13	20005	616219	16.266	24	10.92	39.04	75.32	334
Luliang	2012	32709	22.30	18203	608344	16.693	22	10.82	40	69	320
Luliang	2011	30224	22.03	15857	428503	16.256	22	10.52	38.64	67	320
Luliang	2010	23267	25.64	13901	335183	17.904	18	10.48	36.33	41	315
Luliang	2009	16903	30.14	13707	283856	14.939	18	10.59	35.27	47	295
Luliang	2008	17553	24.97	12697	248081	15.086	15	10.71	34.2	42	335
Luliang	2007	14241	26.22	10679	186591	14.528	15	9.57	32.33	40	321
Luliang	2006	11453	27.72	9186	126338	15.294	20	9.79	22.3	38	282
Luliang	2005	8800	28.62	8095	103737	14.779	20	9.56	25	36	90
Hohhot	2020	81656	66.33	49789	590931	48.599	272	14.598	38.41	98.56	4128
Hohhot	2019	89138	66.41	49397	501030	46.47	261	13.549	40.1	98.15	4137
Hohhot	2018	93029	68.67	46565	510864	44.341	260	12.5	40.31	98.77	4000
Hohhot	2017	98132	68.6	43518	535916	42.078	260	14.39	39.87	100	3974
Hohhot	2016	103235	68.56	40220	527952	39.257	260	14.04	38.3	94.64	3831
Hohhot	2015	101492	67.86	37362	492723	37.229	260	13.32	37	91.59	3258
Hohhot	2014	95961	66.36	34723	385566	23.539	230	11.91	40.27	81.02	3267
Hohhot	2013	115829	63.05	32003	374967	34.59	230	11.41	36.47	80.7	2916
Hohhot	2012	84534	58.68	32646	342607	32.145	210	10.31	36	79.23	2853
Hohhot	2011	75266	58.69	28877	316949	30.344	174	10.24	35.91	95.5	2500
Hohhot	2010	66929	58.71	25174	274673	29.979	166	10.23	35.73	95.99	2422
Hohhot	2009	61108	59.16	22397	221858	29.098	154	11.36	35.43	73.8	2146
Hohhot	2008	49606	56.16	20267	181912	27.2	154	10.76	35.14	41.37	2143
Hohhot	2007	42016	56.62	16920	148773	27.893	150	10.17	33.78	42.51	1854
Hohhot	2006	34710	55.29	14055	89585	28.942	150	10.09	30.1	43.08	1374
Hohhot	2005	29049	56.31	12150	77296	28.179	143	9.8	26	61.92	938
Baotou	2020	102949	54.86	50981	535498	42.87	212	16.987	44.6	96.29	2958
Baotou	2019	93835	57.17	50427	531860	41.098	212	16.332	44.55	95.88	2952
Baotou	2018	102379	55.82	47407	545061	39.326	211	15.677	44.5	95.88	2893
Baotou	2017	119200	55.7	44231	505189	38.339	210	15.81	44.3	92.93	2845
Baotou	2016	136021	50.43	40955	534160	36.893	201	15.42	44.13	89.69	2608
Baotou	2015	132253	48.91	38098	500593	34.629	196	15.13	42.81	90.09	2493
Baotou	2014	130676	47.94	35506	425674	42.575	190	14.51	42.71	85.37	2400
Baotou	2013	155690	45.52	32694	431563	36.018	186	14.15	42.31	85.17	2255
Baotou	2012	125709	42.07	33488	403763	33.436	186	13.76	42	84.3	2221
Baotou	2011	112372	41.93	29628	365274	32.728	185	13.32	40.5	82.23	2159
Baotou	2010	94269	43.19	25862	281619	31.683	183	12.83	40.09	83.88	2100
Baotou	2009	84979	43.26	23089	239935	30.967	182	12	38.72	82.01	2006
Baotou	2008	70004	40.00	20861	184248	30.157	180	10.93	37.34	81.55	1906
Baotou	2007	59719	44.99	17876	149685	28.103	180	10.8	36.57	81.56	1834
Baotou	2006	47902	42.32	15122	96894	30.074	178	10.57	35.23	60.82	1688
Baotou	2005	40457	43.32	13218	72366	30.666	150	9.51	41	60.8	1378
Wuhai	2020	101238	34.46	45497	121360	42.977	62	27.096	43	98.4	1095
Wuhai	2019	97565	36.88	45010	123395	41	62	26.948	43	98.3	1070
Wuhai	2018	88041	37.05	42301	112997	39.023	62	26.8	43	98.1	1095
Wuhai	2017	95383	41.1	39400	106873	38.318	62	26.1	43	97.5	1094
Wuhai	2016	102725	42.57	36515	142619	37.409	62	25.9	42.61	96.5	1103
Wuhai	2015	100871	42.15	33968	121031	38.076	62	25.5	42.4	95.47	1104
Wuhai	2014	108556	35.81	31481	99189	29.242	63	17.99	41.84	94.57	1036
Wuhai	2013	103660	33.15	28802	85753	30.036	63	13.41	40.75	93.2	996
Wuhai	2012	103242	25.69	25447	89897	28.905	63	14.04	40.63	92.6	782
Wuhai	2011	89521	26.27	22349	82606	26.821	63	14.14	35.29	85.78	651
Wuhai	2010	76653	27.33	19741	74172	24.057	63	13.55	33.94	89.75	522
Wuhai	2009	64147	30.16	17621	57976	26.363	77	13.36	26.99	68.86	472
Wuhai	2008	50036	32.68	15999	45800	26.041	75	12.04	20.03	64.49	425
Wuhai	2007	40135	33.25	13623	36700	23.941	73	11.55	15.95	54.36	420
Wuhai	2006	32598	35.06	11430	21126	26.782	56	10.69	19.52	92.3	389
Wuhai	2005	27187	35.37	10006	11234	27.233	56	10.82	19	52.8	389
Chifeng	2020	43595	49.18	34770	914566	32.42	114	25.784	40.12	95.61	1817
Chifeng	2019	39488	51.31	34101	934271	29.7	114	25.611	39.7	95.61	1817
Chifeng	2018	35819	49.5	31913	890257	26.98	106	25.438	42.58	95.65	1813
Chifeng	2017	32641	44.4	29660	872383	25.967	106	24.62	39.03	94.53	1738
Chifeng	2016	44936	37.88	27336	830157	24.825	106	24.23	38.38	93.1	1735
Chifeng	2015	43269	37.70	25195	790760	24.493	105	22.14	39.06	89.35	1844
Chifeng	2014	41309	36.23	23199	718435	16.23	104	20.2	39.19	88.33	1823
Chifeng	2013	36340	33.43	21148	733927	22.761	104	17.68	38.66	86.81	1533
Chifeng	2012	36360	29.50	18678	668023	21.834	89	14.76	37.84	90	1282
Chifeng	2011	31121	30.72	16416.4	583775	18.876	82	9.72	35.48	97.12	771
Chifeng	2010	25059	32.43	14108	465904	18.587	81	9.18	34.23	81.78	746
Chifeng	2009	21037	34.24	12670	392512	17.579	79	8.84	28.7	58.39	574
Chifeng	2008	17242	31.05	11538	321913	16.745	77	8.68	23.16	35.33	419
Chifeng	2007	13471	31.96	10032	256620	16.024	75	6.38	22.96	38.71	371
Chifeng	2006	9751	35.71	8451	153755	16.603	72	5.18	22.71	47.5	423
Chifeng	2005	7894	36.6	7572	138804	16.742	64	5.83	24	61.35	407
Tongliao	2020	44521	47.14	34782	538508	28.325	63	26.595	42.24	98.25	964
Tongliao	2019	40410	46.94	34127	547405	26.082	63	26.624	42.19	98.16	962
Tongliao	2018	41573	52.7	31936	515796	23.839	63	26.653	42.16	98.24	960
Tongliao	2017	39102	51.6	29667	519228	22.513	61	27.12	43	98.22	960
Tongliao	2016	62424	36.37	27444	524338	21.545	61	27.12	43.05	97.87	958
Tongliao	2015	60123	35.10	25364	537300	10.853	61	26.36	42.66	97.34	950
Tongliao	2014	60380	29.35	23377	433874	20.532	87	24.12	29.77	96.6	907
Tongliao	2013	55508	27.89	21349	419300	20.623	76	21.31	33.03	78.36	781
Tongliao	2012	53976	23.09	18828	388113	19.243	87	19.11	29.9	95.81	779
Tongliao	2011	46167	24.4	16548	344510	19.163	66	18.06	31.5	96.34	757
Tongliao	2010	38157	26.23	14263	312410	18.023	66	17.18	31.5	84.7	741
Tongliao	2009	31147	28.93	13299	239650	16.976	66	14.52	32.23	72	469
Tongliao	2008	25402	30.92	11721	207889	16.973	50	12.41	32.96	55.81	492
Tongliao	2007	18952	32.3	10150	143876	16.376	35	12.58	38.11	54.65	445
Tongliao	2006	13354	37.61	8469	95650	16.732	35	7.85	34.83	53.77	238
Tongliao	2005	10616	38.95	7680	76921	17.566	40	7.51	28	53.05	238
Erdos	2020	164387	39.39	50306	845027	38.47	118	53.497	43.08	98.46	1567
Erdos	2019	173069	38.53	49768	743864	37.982	118	53.699	42.39	98.24	1967
Erdos	2018	181486	44.55	46834	629157	37.494	118	53.901	42.39	98.2	1967
Erdos	2017	198487	44.2	43559	626359	35.106	117	57.63	42.78	97.35	3762
Erdos	2016	215488	41.85	40221	567046	32.132	117	55.18	42.18	97.27	1830
Erdos	2015	207163	40.87	37432	546996	48.049	154	56.34	31.95	94.71	1830
Erdos	2014	200152	39.44	34983	565052	46.327	113	60.07	43.23	98	1817
Erdos	2013	256877	37.64	32243	584985	29.106	113	48.01	42.67	79.38	1813
Erdos	2012	182680	37.01	33140	592291	29.776	134	42.58	63.74	93.22	3123
Erdos	2011	163014	37.34	29283.4	489624	38.123	118	33.26	71.81	92.43	2954
Erdos	2010	175125	38.63	25205	438534	24.78	113	30.87	70.72	84.44	1024
Erdos	2009	134400	38.87	21883	268642	21.849	109	23.29	46.55	78.32	890
Erdos	2008	102128	38.30	19435	198981	19.587	100	26.08	22.37	53.47	460
Erdos	2007	75164	40.65	16226	148850	20.029	100	34.68	17.04	46.24	303
Erdos	2006	53163	39.66	13002	71052	22.631	35	17.58	17.43	44.99	291
Erdos	2005	40167	40.64	11025	58006	22.073	35	24.09	14	50.05	256
HulunBeier	2020	45923	47.27	36168	541161	33.62	86	22.797	37.203	97.47	491
HulunBeier	2019	47116	48.73	35482	536350	32.435	95	22.973	36.36	97.45	491
HulunBeier	2018	49529	49.27	33401	495770	31.25	93	23.149	36.05	97.07	470
HulunBeier	2017	56834.5	49	31195	487322	30.65	93	33.73	35.29	96.46	714
HulunBeier	2016	64140	40.00	28885	501899	29.127	93	28.62	22.49	95.01	713
HulunBeier	2015	63131	39.06	26844	476649	28.326	114	31.15	9.59	91.05	692
HulunBeier	2014	60152	37.21	24787	419538	27.386	114	29.97	9.59	90.23	691
HulunBeier	2013	56544	33.92	22616	412843	28.953	114	29.88	21.82	86.52	672
HulunBeier	2012	52649	34.95	19492	414693	27.857	28	23.96	34.04	84.5	600
HulunBeier	2011	45038	36.74	17142.3	365328	27.163	28	14.06	32.5	77.4	558
HulunBeier	2010	34452	38.31	14857	294539	26.347	28	13.08	32.14	62.2	549
HulunBeier	2009	28882	41.12	13298	240175	26.148	28	9.64	32.07	60.64	549
HulunBeier	2008	23413	40.81	12099	211303	25.319	28	10.15	32	59.98	546
HulunBeier	2007	18687	42.46	10364	137567	25.673	28	10.22	31.36	53.55	544
HulunBeier	2006	14628	43.17	9051	93134	27.1	28	11	32.18	43.63	541
HulunBeier	2005	11919	42.33	8228	72202	27.756	28	10.35	31	41.95	538
Bayannur	2020	56614	45.31	33657	301538	31.315	51	27.466	36.52	98.9	163
Bayannur	2019	51722	44.52	32634	289486	30.172	51	28.179	36.4	98.2	463
Bayannur	2018	48193	39.27	30497	280171	29.029	51	28.892	36.27	98.64	463
Bayannur	2017	51336.5	39	28308	278987	28.483	51	27.84	36.02	98.5	620
Bayannur	2016	54480	32.10	26259	289949	26.24	51	26.95	38.67	97.82	650
Bayannur	2015	53000	30.56	24314	282329	25.409	51	24.71	38.78	97.84	716
Bayannur	2014	51872	25.45	22618	231977	24.255	52	22.35	31.15	96.48	561
Bayannur	2013	45622	24.33	20674	221460	23.128	42	24.66	38.24	93.45	561
Bayannur	2012	48812	22.54	18455	198255	22.903	38	22.71	34	62	308
Bayannur	2011	43118	23.11	16368	191283	21.74	38	21.62	44.16	87.34	248
Bayannur	2010	35463	23.97	14421	162573	20.924	38	19.16	32.74	72	252
Bayannur	2009	29384	25.62	13067	133512	22.712	38	23.36	30.54	43.9	225
Bayannur	2008	25237	26.60	11977	105610	20.238	32	23.52	28.34	100	141
Bayannur	2007	20423	27.49	10360	79603	20.291	32	22.52	22.94	100	125
Bayannur	2006	16045	29.07	9010	60347	20.021	32	10.48	22.56	100	125
Bayannur	2005	12560	31.66	8002	51524	19.264	31	9.698	25	100	129
Ulanqab	2020	47837	42.93	33534	410633	18.11	75	30.925	39.02	96.84	983
Ulanqab	2019	38622	44.99	33042	368331	16.721	75	33.038	37.12	96.14	2693
Ulanqab	2018	36418	43.15	30999	387767	15.332	70	35.151	40.1	95.16	1236
Ulanqab	2017	40467.5	42.1	28796	387189	14.493	70	34.84	40.1	95.45	1236
Ulanqab	2016	44517	37.35	26565	383503	13.434	60	30.29	39.8	94.85	1206
Ulanqab	2015	43221	36.94	24597	363314	14.66	60	27.78	39.72	94.4	1206
Ulanqab	2014	41138	35.15	22796	352179	14.422	60	25.94	95.25	93.98	1187
Ulanqab	2013	29463	31.55	20895	306912	13.96	57	25.96	41.04	98.48	1166
Ulanqab	2012	36721	29.46	18609	301382	13.303	42	19.61	42.12	52	1140
Ulanqab	2011	32246	30.02	16313.5	233978	13.127	35	15.79	26.2	50.2	797
Ulanqab	2010	26604	31.17	14202	178921	13.062	35	16.58	26.11	48.9	797
Ulanqab	2009	23489	32.02	12866	157867	11.577	35	12.39	25.83	46	780
Ulanqab	2008	20358	32.41	11750	152838	12.082	35	10	25.54	45.07	778
Ulanqab	2007	16071	34.3	9774	107322	11.62	35	10.38	28.23	38.97	825
Ulanqab	2006	10268	33.83	8441	64066	12.752	35	9.77	25	90	737
Ulanqab	2005	8480	32.75	7519	55669	13.1	35	9.146	25	88	598
Jinan	2020	110199	61.61	53329	2110114	47.048	794	17.742	40.85	98.17	7833
Jinan	2019	106416	61.79	51913	1858212	48.014	716	20.534	41.38	97.73	7750
Jinan	2018	106302	60.52	50145.9	1530697	48.98	524	23.326	40.49	96.59	5333
Jinan	2017	98275.2	60.3	46642.4	1433433	45.085	464	23.32	40.73	95.98	4574
Jinan	2016	90999	58.90	43052.2	1308610	54.322	448	27.03	40.28	96.33	3793
Jinan	2015	85919	57.18	39888.7	1163590	52.086	393	27.58	40	95.85	3183
Jinan	2014	82052	55.78	38762.8	932184	39.87	383	26.51	39.77	95.33	3162
Jinan	2013	85321	55.30	35647.6	889605	37.098	372	24.92	38.96	90.21	3094
Jinan	2012	69444	54.39	32570	819974	31.929	363	24.79	38.02	89.83	3017
Jinan	2011	64311	53.09	28892	652914	30.214	355	22.52	37.08	86.55	2913
Jinan	2010	57966	52.62	25321.1	503295	28.309	347	20.95	37.04	89.6	2890
Jinan	2009	50376	51.05	22721.7	368010	27.296	336	19.22	36.74	78.21	3710
Jinan	2008	45724	50.10	20802.2	328570	25.793	326	16.39	36.43	70.23	3255
Jinan	2007	42424	48.95	18005.1	215801	24.671	315	15	36.8	55.1	3255
Jinan	2006	36394	47.51	15340.2	175935	25.441	305	12.69	36.54	63.24	2526
Jinan	2005	31606	46.8	13578.5	596470	25.047	238	11.87	39	63.6	2453
Qingdao	2020	123828	61.4	55905	2885546	48.735	758	19.395	41	98.19	10508
Qingdao	2019	124282	60.89	54484	2750716	45.503	758	19.315	40.22	97.52	8922
Qingdao	2018	128459	56.36	50817.3	2630041	42.271	715	19.235	39.2	97.27	8587
Qingdao	2017	119215	55.4	47175.7	2538189	38.44	638	19.06	39.05	97.04	7763
Qingdao	2016	109407	54.73	43598	2530205	34.987	599	18.24	38.58	99.09	8194
Qingdao	2015	102519	52.79	40370.2	2340929	33.547	566	23.47	39.47	95.86	4803
Qingdao	2014	96524	51.22	38294	1871258	31.957	491	24.31	44.68	98.63	4741
Qingdao	2013	103444	50.12	35227.4	1723376	32.14	470	24.65	44.66	95.3	4649
Qingdao	2012	82680	48.96	32145	1432445	28.815	375	24	44.66	91.34	4573
Qingdao	2011	75563	47.74	28567.5	1126402	24.705	292	23.84	44.62	96.69	4041
Qingdao	2010	65827	46.43	24998.1	860663	23.18	282	21.33	43.43	85.29	4027
Qingdao	2009	57251	45.4	22367.9	719182	21.934	273	20.88	42.48	85.14	4003
Qingdao	2008	52677	44.12	20464.4	670607	21.439	267	20.26	41.52	83.5	4014
Qingdao	2007	45399	43.03	17855.8	576626	19.813	251	19.63	37.76	71.69	3661
Qingdao	2006	38892	41.96	15328.2	401744	20.622	227	19.26	39.29	81.65	3198
Qingdao	2005	33188	41.59	12919.8	338519	20.256	179	13.38	39	63.55	3132
Zibo	2020	78092	47.35	46415	1039080	42.482	293	31.691	44.71	98.42	3690
Zibo	2019	77510	45.99	45237	1021078	39.788	288	30.123	45.05	97.82	3666
Zibo	2018	107720	45.04	42277.1	1006701	37.094	284	28.555	45.22	97.51	3603
Zibo	2017	101569	44.9	39410.4	966525	33.376	276	27.73	45.32	96.87	3405
Zibo	2016	94587	44.10	36436.3	938341	32.062	271	24.02	45.05	96.45	3253
Zibo	2015	89235	42.53	33792.7	849080	31.113	267	23.4	44.93	96.14	3078
Zibo	2014	87531	40.75	33534	746612	29.528	262	23.98	44.39	95.76	2568
Zibo	2013	89441	39.25	30889.3	760205	29.276	251	23.29	43.98	95.38	2498
Zibo	2012	77876	37.45	28189	733619	28.067	238	22.73	43.23	96.2	2489
Zibo	2011	72176	36.22	24955.4	613364	27.603	232	22.31	42.44	93.08	2345
Zibo	2010	63397	34.7	21783.8	403737	26.146	225	16.28	42.11	92.26	2333
Zibo	2009	54229	33.6	19284.4	352334	25.398	219	16.07	41.56	88.87	2271
Zibo	2008	51547	31.69	17629.2	326091	24.326	213	16.35	41.01	86.06	2147
Zibo	2007	43499	31.58	15848.7	284839	23.509	203	16.44	40.08	81.46	2063
Zibo	2006	37039	30.6	13794.5	190230	23.234	196	21.12	37.75	85	1892
Zibo	2005	32533	29.01	12031.8	151237	22.367	190	6.94	38	85	1763
Zaozhuang	2020	44954	49.8	35098	626752	27.949	157	25.566	42.3	98.2	1633
Zaozhuang	2019	43100	47.11	34030	587495	26.193	156	26.363	41.45	97.3	1516
Zaozhuang	2018	61226	42.7	32001.1	560080	24.437	155	27.16	41.52	97	1505
Zaozhuang	2017	58798	41.6	29924.3	508597	22.813	153	26.34	42.08	96.65	1494
Zaozhuang	2016	54984	41.19	27707.7	490993	21.37	151	25.76	42.37	95.95	1491
Zaozhuang	2015	52692	39.72	25791.7	460601	20.102	149	25.5	42.25	95.7	1466
Zaozhuang	2014	51890	38.21	27596	404153	19.701	148	25.51	42.16	95.44	1421
Zaozhuang	2013	46228	35.14	25237.8	383663	19.47	146	25.5	40.21	93.5	1490
Zaozhuang	2012	45262	33.98	22960	374087	17.675	146	24.8	40.18	92.76	1387
Zaozhuang	2011	41746	32.97	20193.4	341934	16.725	124	21.06	39.06	92.65	1206
Zaozhuang	2010	36839	31.28	17629.5	255187	17.055	119	18.85	39.64	92.04	1118
Zaozhuang	2009	32698	29.08	15650.6	204907	17.294	107	17.95	37.54	87.42	986
Zaozhuang	2008	29978	28.42	14319.8	169394	17.6	106	15.29	35.44	87.53	817
Zaozhuang	2007	25482	27.44	12585.5	134425	17.92	104	13.87	34.3	62.26	707
Zaozhuang	2006	21045	27.46	11020.2	83353	18.528	105	14.42	30.65	55.21	598
Zaozhuang	2005	17602	26.81	9880.93	69331	17.622	114	8.26	29	39.36	622
Dongying	2020	135910	38.44	52684	607324	42.79	153	29.139	42.4	98	2617
Dongying	2019	134022	37.56	51128	576127	40.141	153	30.003	42.24	100	2607
Dongying	2018	191942	34.26	47912.4	531598	37.492	153	30.867	41.96	97.3	2608
Dongying	2017	177962	33.7	44763.4	500649	33.241	153	29.76	41.57	97.01	2603
Dongying	2016	164024	34.33	41579.7	525599	32.622	151	32.11	43.53	96.18	1932
Dongying	2015	163938	31.94	38735	494462	24.116	119	34.76	44.25	95.88	1694
Dongying	2014	163982	30.02	36940	464290	23.607	115	34.32	44.25	95.58	1572
Dongying	2013	173807	26.91	33983.2	441862	29.193	113	34.49	42.71	95	1374
Dongying	2012	145395	25.67	30953	474179	29.084	111	31.14	40.39	93.69	1205
Dongying	2011	130811	24.75	27342.7	384680	27.629	109	29.44	39.55	92.11	1162
Dongying	2010	116448	23.74	23795.6	250971	28.333	108	28.64	38.6	88.16	1119
Dongying	2009	102370	22.45	21312.7	218193	26.41	103	28.73	38.72	81.04	1098
Dongying	2008	102741	20.05	19487.4	199763	26.406	97	27.77	38.85	73.91	1040
Dongying	2007	84081	20.12	18626	177192	24.387	93	27.46	38.88	77.87	978
Dongying	2006	74048	15.65	16741.9	114045	24.436	90	27.44	39.2	76.68	963
Dongying	2005	64907	13.59	14939.3	107931	24.454	85	20.68	36	76.14	1460
Yantai	2020	110058	51.83	49434	1349414	32.789	393	29.473	39.52	97.94	4224
Yantai	2019	107343	51.19	47977	1286107	31.292	339	29.008	40.48	97.68	3876
Yantai	2018	110231	44.41	44874.8	1229062	29.795	586	28.543	39.88	97.22	3480
Yantai	2017	103771	43.4	41837.1	1156582	27.671	332	27.65	42.58	96.83	3770
Yantai	2016	98388	43.27	38744	1313358	26.866	330	21.86	42.53	95.83	3770
Yantai	2015	91979	41.60	35907.3	1226863	25.954	324	21.32	36.23	76.06	4364
Yantai	2014	85795	39.91	35791.4	1046156	26.931	316	19.49	39.96	95.71	3524
Yantai	2013	86235	37.72	32956.3	1019819	30.714	276	22.27	43.19	94.87	3415
Yantai	2012	75672	36.33	30045	964213	26.826	273	23.55	43.33	96.19	3080
Yantai	2011	70380	34.94	26541.8	766963	24.38	269	23.25	43.26	92.52	2938
Yantai	2010	62254	33.44	23288.3	566433	23.694	265	21.03	42.12	90.6	2795
Yantai	2009	52683	32.11	21125.4	438429	21.819	235	19	41.06	89.1	2555
Yantai	2008	49012	31.09	19349.7	371673	19.795	212	17.08	40	88.46	2157
Yantai	2007	41271	30.73	16771.8	314811	17.82	195	16.76	40.2	82.78	1956
Yantai	2006	37075	30.24	14374.4	220599	17.07	179	16.67	39.71	87.88	1824
Yantai	2005	30923	30.66	12452.4	189695	16.311	172	11.9	39	87.86	1594
Weifang	2020	62524	51.57	43085	1882246	35.549	180	29.071	42.59	98.46	3085
Weifang	2019	60760	50.62	41664	1850600	32.631	180	28.806	41.84	97.85	3008
Weifang	2018	65721	47.15	39042.4	1782993	29.713	180	28.541	41.91	97.22	2760
Weifang	2017	62553	46	36286.3	1724106	28.009	179	30.41	41.91	95.7	2351
Weifang	2016	59275	43.02	33608.9	1651986	26.475	179	28.55	41.99	98.85	2351
Weifang	2015	55824	43.02	31059.8	1599313	26.246	178	28.55	40.83	96.15	2308
Weifang	2014	51826	39.66	30973.1	1397928	29.256	176	28.16	40.8	92.79	2278
Weifang	2013	50065	38.23	28386.3	1320019	34.236	171	27.22	40.01	95.76	2248
Weifang	2012	43681	36.28	25817	1149141	28.133	157	26.51	40.33	75	2225
Weifang	2011	38833	34.48	22508.2	959695	25.684	149	25.79	40.3	75	2187
Weifang	2010	34273	33.65	19675.1	730950	23.102	140	24.6	40.1	71.73	2173
Weifang	2009	30338	32.48	17267.3	583367	21.012	136	20.45	39.39	89.22	1336
Weifang	2008	28106	30.30	15691.4	510254	20.925	132	14.1	38.68	84.95	1790
Weifang	2007	23349	30.34	13716.2	386036	17.493	128	13.88	37.66	84.77	1707
Weifang	2006	19677	29.55	11846	252298	15.464	123	17.64	35.98	73.1	1787
Weifang	2005	17279	29.45	10317.8	224290	14.95	118	14.06	37	72.14	1020
Jining	2020	53773	49.11	38368	1593221	31.164	246	34.115	42.41	98.01	2917
Jining	2019	52331	48.2	37139	1496400	28.338	246	34.106	40.93	97.63	2868
Jining	2018	58972	44.72	34795.5	1413531	25.512	240	34.097	41.49	96.75	2847
Jining	2017	55430	44	32420.4	1309429	24.468	222	32.21	43.06	96.6	2713
Jining	2016	51662	43.51	29986.8	1249685	23.305	199	29.5	42.41	96.1	2279
Jining	2015	48529	41.43	27887.1	1140273	22.715	194	31.85	41.27	95.66	1996
Jining	2014	46213	39.58	30427.6	1034668	22.252	186	32.73	35.41	95.21	1854
Jining	2013	41292	36.92	27956.4	956281	22.299	176	31.64	35.85	94.96	1834
Jining	2012	39165	35.87	25454	891067	17.87	125	32.41	35.26	93.06	1190
Jining	2011	35729	34.85	22405.5	753333	16.423	118	26.96	37.36	89.92	1116
Jining	2010	31561	34.05	19826.5	558909	15.653	89	28.84	43.6	94.35	892
Jining	2009	27979	33.06	17720.5	476681	15.364	89	27.83	41.05	93.34	753
Jining	2008	26721	32.13	16245.7	438655	14.301	88	26.88	38.5	91.65	666
Jining	2007	21992	32.39	14273.1	348158	14.037	60	26.51	41.17	83.89	659
Jining	2006	18563	31.98	12111.1	204464	14.365	58	23.69	41.93	84.8	555
Jining	2005	15748	31.29	10739.4	161075	13.305	53	8.9	44	73.12	524
Tai’an	2020	50555	50.11	38901	870469	28.715	162	32.181	45.07	97.86	2502
Tai’an	2019	47248	50.25	37695	819343	27.108	161	30.893	45.06	96.99	2410
Tai’an	2018	64714	47.95	35195.8	748958	25.501	158	29.605	45.05	97.03	2288
Tai’an	2017	63433	46.8	32738.5	690131	23.704	157	28.45	45.04	96.65	2317
Tai’an	2016	59027	46.74	30299.4	647517	22.859	155	27.56	44.9	96.1	2300
Tai’an	2015	56490	45.19	28131.6	650584	22.162	131	25.85	44.89	95.67	1359
Tai’an	2014	53853	43.7	30714.7	531279	21.732	127	25.79	43.87	95.37	1319
Tai’an	2013	49923	41.67	28201.3	514605	22.264	121	25.73	44.02	94.51	1298
Tai’an	2012	41850	40.18	25659	477007	18.617	114	24.19	43.96	92.85	1285
Tai’an	2011	41850	38.47	22687.1	406792	17.559	111	25.11	43.81	90.79	1218
Tai’an	2010	37390	36.89	19953.5	306115	18.639	107	24.9	43.73	86.94	1198
Tai’an	2009	31375	35.57	17671.8	240841	16.996	104	16.5	42.59	81.97	1079
Tai’an	2008	27794	33.89	16094.9	214091	15.916	98	15.11	41.45	76.99	937
Tai’an	2007	22617	33.02	13818	165343	15.814	97	14.72	41.57	78.34	1712
Tai’an	2006	18872	32.38	11966.4	103466	16.214	97	13.51	40.53	77.72	1702
Tai’an	2005	15547	31.5	10336.5	90332	16.642	93	9.36	41	58.13	1608
Weihai	2020	103829	51.49	50424	854240	41.777	197	34.757	45.8	98.07	2640
Weihai	2019	104615	49.89	49044	829781	38.77	199	34.63	45.61	97.62	2582
Weihai	2018	128774	48.31	45895.6	826470	35.763	198	34.503	45.77	97.27	2540
Weihai	2017	124463	47.34	42703.3	805473	31.629	194	33.75	45.89	97	2515
Weihai	2016	114220	47.30	39363.2	751238	29.473	193	33.62	45.95	96.36	2467
Weihai	2015	106922	45.38	36336.1	692775	28.216	193	33.41	45.9	96.01	2424
Weihai	2014	99392	44.01	34254.2	591246	27.049	190	31.63	49.01	95.49	2385
Weihai	2013	100381	40.53	25089.7	548148	25.883	142	31.8	47.95	95.25	1513
Weihai	2012	92148	38.86	28630	491796	25.343	138	30.75	47.92	96.22	1489
Weihai	2011	75316	37.92	25290.2	392778	25.051	145	30.62	44.31	93.89	1465
Weihai	2010	76778	36.19	22235.2	317136	28.406	132	30.51	47.12	92.39	1443
Weihai	2009	63519	31.43	20116.9	237023	27.849	129	30.36	46.74	88.74	1413
Weihai	2008	63519	31.43	18536.8	208452	29.358	120	30.24	46.37	84.45	1349
Weihai	2007	63226	30.15	16285	170000	24.831	109	30.12	46.28	83.56	1315
Weihai	2006	54860	29.4	13975	120004	25.033	92	29.86	46.17	82.38	1289
Weihai	2005	47028	28.74	12454.9	109515	21.948	82	20.99	45	81.57	843
Rizhao	2020	67593	49.4	36752	595436	27.784	125	23.043	42.8	97.89	1629
Rizhao	2019	66313	48.73	35732	558964	25.542	116	22.224	42.1	97.62	1625
Rizhao	2018	75329	44.12	33279.9	538654	23.3	111	21.405	43.13	97.19	1749
Rizhao	2017	69062	44.2	30790.1	484538	20.395	107	23.11	45.51	96.99	1760
Rizhao	2016	62357	44.58	28340.5	449436	19.267	104	22.38	45.32	96.05	1702
Rizhao	2015	58110	42.92	26217	409078	18.49	101	30.41	44.85	97.58	1564
Rizhao	2014	56349	40.99	27540.3	352729	17.183	100	29.84	43.29	94.5	1503
Rizhao	2013	51730	38.95	29178.8	321007	17.742	97	27.35	43	94.49	1868
Rizhao	2012	47851	37.77	22817	316053	17.994	96	26.8	42.2	92.98	1393
Rizhao	2011	43205	36.35	20097.9	277285	16.913	93	25.63	42.18	91.32	1376
Rizhao	2010	36883	35.44	17558.2	204759	16.616	90	25.01	41.01	88.06	1335
Rizhao	2009	31451	35.33	15794.3	153159	15.758	76	24.5	41.52	79.34	1231
Rizhao	2008	28300	35.01	14408.5	128184	12.743	70	23.53	42.03	76	1131
Rizhao	2007	23180	35.45	13020.9	102195	12.714	65	22.01	42.03	72.03	1107
Rizhao	2006	18718	35.67	11040.5	58024	12.358	61	21.67	42.36	79.69	1047
Rizhao	2005	15858	35.84	9809.29	48462	11.537	58	10.07	41	48.42	845
Linyi	2020	43582	54.28	39466	1910645	25.41	259	28.905	42.12	97.09	4631
Linyi	2019	43213	53.22	37912	1703364	23.005	235	25.266	41.55	95.11	4724
Linyi	2018	44534	49.16	35727.1	1547356	20.6	227	21.627	42.05	96.55	4493
Linyi	2017	41227	48.44	33266.1	1415646	18.319	219	20.92	41.11	96.04	4274
Linyi	2016	38803	47.97	30859.5	1340715	15.534	208	21.29	40.73	95.22	3953
Linyi	2015	36656	45.96	28627	1282424	15.522	202	23.01	41.44	94.74	3918
Linyi	2014	35032	44.26	33025.9	1074817	14.712	200	23.32	41.22	93.36	3910
Linyi	2013	30613	43.07	30317.3	960888	14.966	195	21.43	41.88	92.26	3607
Linyi	2012	29808	41.76	27624	852508	12.856	186	21.65	43.35	93.63	4477
Linyi	2011	27503	40.04	24231.6	723162	12.054	173	20.6	46.08	94.25	3359
Linyi	2010	23886	38.74	21038	519127	11.489	166	21.84	46.5	90.09	3269
Linyi	2009	20983	37.39	18780.9	416993	11.318	152	20.83	43.86	91.3	3145
Linyi	2008	19949	36.80	17135.9	375249	11.391	143	20.86	41.22	89.39	2705
Linyi	2007	16962	36.53	14565.5	328050	11.194	119	19.44	37.73	88.46	2157
Linyi	2006	14400	35.26	12355.1	194380	9.702	116	15.55	36.4	71.78	1985
Linyi	2005	12480	33.98	10828.8	164921	10.25	140	12.72	36	40.07	1604
Dezhou	2020	54872	49.24	29594	826097	29.831	164	31.245	40.95	98.15	2230
Dezhou	2019	52295	47.87	28536	790198	27.07	165	29.266	40.03	97.58	2222
Dezhou	2018	58252	42.82	26561.5	729861	24.309	160	27.287	42.5	97.28	2234
Dezhou	2017	54222	42.3	24640.2	684171	21.866	156	28.09	43.52	96.89	2234
Dezhou	2016	50856	42.06	22759.6	651703	20.135	154	32.96	43.68	95	2185
Dezhou	2015	48062	40.32	21039.3	609782	19.781	149	32.95	44.84	94.35	2171
Dezhou	2014	45641	39.26	27180.1	526040	18.908	145	32.72	43.9	94.17	2169
Dezhou	2013	42497	35.98	24812.4	604727	18.291	128	34.86	36.34	92.92	1712
Dezhou	2012	39710	34.86	22440	516664	15.023	124	35.78	32.84	87.8	1562
Dezhou	2011	34905	33.9	19770.8	417659	14.509	89	24.96	32.46	86.22	1217
Dezhou	2010	29772	33.04	17410.5	286075	14.083	89	20.23	27.19	89.16	1169
Dezhou	2009	28046	32.01	15706.1	222391	14.246	41	18.56	33.87	73.63	1140
Dezhou	2008	25606	31.96	14545.2	202473	13.171	47	17.83	40.55	67.86	1128
Dezhou	2007	21723	31.05	12391.6	158505	13.301	46	17.17	39.26	53.32	1120
Dezhou	2006	18071	30.21	10257	100432	12.848	44	16.82	39.18	53.32	862
Dezhou	2005	15098	29.54	9056.37	86336	12.638	42	15.37	39	75.55	521
Liaocheng	2020	38925	51.27	30036	963666	26.343	174	23.21	35.7	97.87	1752
Liaocheng	2019	37129	50.24	29215	855548	23.807	151	24.915	41.99	97.44	1827
Liaocheng	2018	51935	41.04	27276	794205	21.271	111	26.62	42.14	96.98	1225
Liaocheng	2017	49806	39.8	25231	786793	19.995	101	27.19	43.93	96.27	1115
Liaocheng	2016	47624	38.70	23276.8	683139	17.987	101	27.7	44.9	100	1119
Liaocheng	2015	44743	37.05	21570.5	623317	17.144	99	27.28	44.46	95.57	1088
Liaocheng	2014	42482	36.05	28382.2	519899	16.556	91	31.18	46.7	95.17	1088
Liaocheng	2013	39563	34.72	26086.7	532831	16.233	74	32.9	46.35	94.34	839
Liaocheng	2012	36573	32.73	23685	549248	14.094	70	29.49	44.06	91.17	749
Liaocheng	2011	32968	30.66	20649.2	416360	13.381	68	28.29	40.38	90.3	735
Liaocheng	2010	28464	29.38	17889.3	300718	12.88	69	28.81	44.2	81.93	705
Liaocheng	2009	24657	26.94	15957.2	238664	12.048	65	28.1	42.81	81.93	1074
Liaocheng	2008	22556	26.08	14559	202949	10.93	63	28	41.41	70.2	963
Liaocheng	2007	18576	25.87	12401.3	164740	10.734	60	21.77	37.08	73.86	882
Liaocheng	2006	15347	25.02	10474.4	103399	11.037	59	20.5	36.95	55.09	856
Liaocheng	2005	12727	23.99	9019	91045	10.562	56	20.41	37	41.92	712
Binzhou	2020	63915	49.56	38582	681808	29.851	140	26.158	41.45	98.04	1658
Binzhou	2019	62639	48.27	37378	616861	28.432	144	25.939	45.68	97.81	1887
Binzhou	2018	67405	46.26	35049.3	604230	27.013	142	25.72	44.15	97.5	1785
Binzhou	2017	66668	44.2267	32918.5	604237	24.607	140	24.51	44.82	97.01	1742
Binzhou	2016	63745	44.34	30583.3	617857	23.462	156	22.19	33.62	95.7	1636
Binzhou	2015	61189	41.93	28388.2	581816	22.752	113	21.99	46.06	95.66	1570
Binzhou	2014	59557	40.43	30870.3	519503	21.756	112	20.71	60.29	93.29	1542
Binzhou	2013	56433	38.90	28362.6	515652	21.308	83	20.49	60.58	92.82	1375
Binzhou	2012	52591	37.86	25810	513378	21.575	88	20.98	45.82	93.86	1269
Binzhou	2011	48326	36.71	22540.3	438849	18.266	87	19.84	41.7	92.35	1252
Binzhou	2010	41661	35.37	19686.2	308079	17.472	87	16.5	38.29	90.02	1178
Binzhou	2009	36679	33.63	17499.8	242018	16.636	82	14.98	37.64	82.21	1093
Binzhou	2008	33610	29.14	15960.1	214451	12.976	78	16.18	36.99	67.88	1003
Binzhou	2007	28125	27.41	13887.7	161519	13.112	74	17.09	35.04	37.01	890
Binzhou	2006	22398	26.59	11725.5	100284	12.879	67	11.25	18.36	65	345
Binzhou	2005	18031	26.14	10286	77413	13.083	52	5.2	19	45	317
Heze	2020	39599	49.87	29365	1272574	24.153	207	27.996	40.56	97.56	1379
Heze	2019	38867	47.88	28327	1151378	22.992	179	26.831	40.55	97.54	1270
Heze	2018	35184	39.22	26176	1046140	21.831	164	25.666	40.53	96.81	1182
Heze	2017	32558	38.3	24116.3	1003390	20.962	147	24.25	39.82	96.49	1068
Heze	2016	29904	37.77	22122.1	923903	19.227	125	25.42	34.53	94.29	879
Heze	2015	28350	35.96	20370.1	806069	18.42	100	22.27	41.69	93.63	864
Heze	2014	26446	34.69	23344	670331	18.271	95	22.19	40.92	92.97	842
Heze	2013	21421	33.24	21235.9	691512	18.089	90	19.25	40.89	91.82	836
Heze	2012	21461	32.01	19140	721354	13.666	84	18.11	41.95	80.52	816
Heze	2011	18746	30.8	16658.1	549685	13.168	79	16.8	41.76	80.57	808
Heze	2010	14841	29.2	14419	374454	12.428	77	14.78	39.94	87.43	741
Heze	2009	11649	27.57	12737.3	296870	11.899	63	12.77	40.13	79.46	721
Heze	2008	10050	25.69	11580.6	268254	11.18	60	12.01	40.32	77.01	691
Heze	2007	8424	25.08	9715.21	223304	9.915	57	11.77	58.11	76.97	660
Heze	2006	6652	23.25	8136.6	125664	9.928	55	11.28	57.35	59.93	548
Heze	2005	5104	22.7	7341.67	101688	9.433	51	4.78	36	41.94	410
Zhengzhou	2020	96134	59.04	42887	2406821	45.262	641	9.017	41.5	98.6	10554
Zhengzhou	2019	113139	58.95	42087	2470587	46.605	581	9.393	41.05	98.06	9704
Zhengzhou	2018	101349	54.67	39042	2129214	47.948	544	9.769	40.83	98.03	8928
Zhengzhou	2017	93792	53.94	36050	1759635	45.189	501	9.13	40.4	98	8207
Zhengzhou	2016	84114	51.28	33214	1555258	32.952	457	8.59	40.33	99.82	5027
Zhengzhou	2015	77179	48.64	31099	1476043	30.166	438	7.14	40.31	96.04	4720
Zhengzhou	2014	72991	46.37	29095	1244086	30.83	413	6.54	40.17	95.89	4456
Zhengzhou	2013	67485	41.67	26615	1330655	29.122	383	6.55	33.1	95.8	3895
Zhengzhou	2012	62054	40.98	24246	1240176	21.809	373	6.02	36.08	95.82	3565
Zhengzhou	2011	56855	39.64	21612	919539	21.35	355	6.52	35.09	97.2	3344
Zhengzhou	2010	49947	40.74	18897	673169	21.205	343	6.32	34.85	97.2	3095
Zhengzhou	2009	44231	42.89	17117	619427	25.179	337	6.91	34.44	97.2	2772
Zhengzhou	2008	40616	41.60	15732	517593	22.775	329	6.09	34.03	95.8	2559
Zhengzhou	2007	34069	43.94	13692	424217	22.633	321	10.53	33.76	92.37	2487
Zhengzhou	2006	29366	42.99	11822	243252	22.311	282	10.61	35.12	64.34	2263
Zhengzhou	2005	25474	43.08	10640	182696	21.664	262	9.89	35	56.27	2043
Kaifeng	2020	49166	46.84	31868	680558	19.426	184	21.853	42.45	96	1451
Kaifeng	2019	51733	46.39	31305	671497	19.082	177	20.631	40.92	96.36	1251
Kaifeng	2018	43936	47.44	29094	600414	18.738	164	19.409	38.39	96.1	1127
Kaifeng	2017	41503	44.95	26864	567787	20.179	130	18.43	36.2	100	1044
Kaifeng	2016	38619	42.99	24596	515701	18.403	129	16.36	34.05	94	978
Kaifeng	2015	35326	41.38	22923	469561	14.123	129	14.96	32.43	94.11	978
Kaifeng	2014	32454	35.45	21467	416538	32.709	113	14.49	32.56	78.24	697
Kaifeng	2013	24657	34.73	19492	386959	16.847	113	14.9	32.56	76.72	697
Kaifeng	2012	25922	34.47	17545	335392	15.959	94	14.16	37.33	88	697
Kaifeng	2011	22972	34	15558	280696	14.093	94	13.63	34.36	86.25	485
Kaifeng	2010	19750	33.13	13695	197102	15.177	94	11.59	34.36	86.25	485
Kaifeng	2009	16571	33.95	12318	176032	13.706	94	10.14	34.86	88.05	437
Kaifeng	2008	14713	32.39	11342	143759	11.605	89	8.89	35.36	56.2	432
Kaifeng	2007	11855	32.36	9769	114789	11.508	86	8.77	25.07	26.23	412
Kaifeng	2006	9645	30.77	8286	75026	11.958	81	8.05	26.22	23.12	408
Kaifeng	2005	8570	30.1	7220	61204	11.945	75	7.17	28	13.39	408
Luoyang	2020	72872	49.96	39287	1203720	24.15	218	13.361	44.34	96.94	3681
Luoyang	2019	72912	48.84	38630	1128514	24.178	218	13.009	44.15	90.2	2969
Luoyang	2018	67707	50.34	35935	1086694	24.206	218	12.657	43.76	98.8	2594
Luoyang	2017	62982	48.3	33273	986725	23.862	218	11.34	41.51	98.8	2549
Luoyang	2016	56410	46.98	30752	944713	22.795	216	10.53	39.77	98.76	2477
Luoyang	2015	51692	44.32	28686	857003	22.187	209	9.82	39.35	93.75	2227
Luoyang	2014	49417	41.87	26974	795392	21.62	194	9.66	42.15	97.71	2077
Luoyang	2013	45387	34.34	24820	749178	20.685	192	8.96	37.23	97.91	1869
Luoyang	2012	45316	32.51	22636	791906	19.236	187	7.76	35.91	99.57	1826
Luoyang	2011	41198	31.17	20163	633278	18.656	187	1.37	32.51	94.34	1783
Luoyang	2010	35762	31.74	17639	444986	18.413	181	6.78	32.9	94.34	1743
Luoyang	2009	31170	33.01	15949	405009	17.101	166	7.84	33.64	94.34	1571
Luoyang	2008	30084	30.19	14672	323869	13.653	164	7.02	34.38	94.27	1562
Luoyang	2007	25120	30.17	12770	278412	13.083	145	7.45	38.23	78.35	1532
Luoyang	2006	20241	30.18	10982	135416	13.611	144	6.98	38.15	43.2	1522
Luoyang	2005	17383	31.78	9720	108489	13.386	133	7.9	38	41.57	1282
Pingdingshan	2020	49379	46.54	34814	807146	20.467	73	18.715	41.62	98.58	1303
Pingdingshan	2019	47201	46.62	34266	774072	20.401	73	16.474	41.62	98.33	1186
Pingdingshan	2018	42587	44.73	32084	699613	20.335	74	14.233	40.75	98.41	1136
Pingdingshan	2017	39961	42.9	29625	607902	20.026	73	13.83	40.75	98.49	1037
Pingdingshan	2016	36708	41.28	27102	505125	19.026	73	13.5	40.97	99.94	981
Pingdingshan	2015	33984	38.02	25592	494027	18.876	73	13.06	40.9	94.91	978
Pingdingshan	2014	33014	36.08	24393	476693	18.548	73	11.52	40.11	91.76	968
Pingdingshan	2013	28938	31.33	22482	455060	17.981	73	11.29	39.73	93.16	952
Pingdingshan	2012	30380	29.36	20610	456050	17.408	72	11.24	39.19	93.16	910
Pingdingshan	2011	30227	25.28	18348	339655	16.582	71	9.53	38.32	92.97	902
Pingdingshan	2010	26730	24.92	16208	246863	15.975	71	9.54	38.08	95.84	863
Pingdingshan	2009	23018	25.48	14721	223927	13.641	63	9.43	37.06	93.62	759
Pingdingshan	2008	21998	25.29	13531	188541	11.526	62	9.28	36.03	80.6	754
Pingdingshan	2007	16976	27.5	11715	155792	11.777	61	7.65	34	79.69	699
Pingdingshan	2006	13414	27.45	9897	87915	12.148	66	5.1	25.05	92.69	591
Pingdingshan	2005	11407	27.93	8723	74868	11.207	60	4.59	27	71.56	555
Anyang	2020	42185	45.78	35344	839927	20.867	89	21.877	41.97	97.48	965
Anyang	2019	43003	46.34	34959	810543	21.1	88	19.488	41.9	97.71	925
Anyang	2018	46450	45.7	32703	773766	21.333	87	17.099	41.61	97.2	899
Anyang	2017	43846	43.22	30421	695155	21.255	83	15.12	41.2	98	855
Anyang	2016	39603	41.70	28168	630525	19.843	82	14.92	40.62	96.66	806
Anyang	2015	36828	38.59	26513	557649	18.502	81	14.08	40.06	95.57	765
Anyang	2014	35210	36.19	25172	530467	18.395	110	13.87	28.55	97.72	724
Anyang	2013	27968	31.09	23019	497704	18.598	110	13.49	28.14	93.92	697
Anyang	2012	30624	30.55	21042	461081	17.248	108	13.55	27.97	94.89	672
Anyang	2011	28806	29.47	18686	421399	15.678	76	13.43	38.72	84.66	656
Anyang	2010	25330	26.39	16394	318105	16.605	76	12.74	37.49	84.66	606
Anyang	2009	21578	27.21	14809	278310	13.844	75	12.31	37.27	82.42	596
Anyang	2008	19924	23.71	13637	232154	12.979	73	12.19	37.05	66.7	577
Anyang	2007	15526	25.77	11796	198475	12.734	73	12	36.03	55.11	555
Anyang	2006	11736	26.45	10009	126918	12.738	73	10.95	34.49	61.46	452
Anyang	2005	10472	26.64	8822	99735	11.578	73	9.87	34	50.24	405
Hebi	2020	62736	35.58	33427	257163	22.652	65	22.986	45.22	96.74	845
Hebi	2019	60672	33.54	32836	239313	22.897	64	20.689	43.19	96.54	727
Hebi	2018	53063	29.72	30688	221373	23.142	64	18.392	41.95	96.05	696
Hebi	2017	51168	28.04	28520	195880	22.618	64	17.48	39.91	95.62	688
Hebi	2016	47940	26.76	26184	183212	20.435	64	16.11	39.7	91.69	688
Hebi	2015	44778	26.09	24540	181553	21.015	64	16.07	39.7	93.64	688
Hebi	2014	42550	23.33	23113	202858	19.7	64	16.09	39.66	80	688
Hebi	2013	37477	18.46	21228	197388	18.535	64	15.9	42.19	88.34	653
Hebi	2012	34456	18.88	19284	166482	19.724	61	15.17	40.3	85.61	653
Hebi	2011	31763	18.08	17255	145051	17.599	58	15.32	40.52	82.79	650
Hebi	2010	28531	18.26	15059	94143	18.679	51	14.4	40	82.51	621
Hebi	2009	25370	19.14	13628	76979	16.878	49	13.78	38.62	77.6	461
Hebi	2008	24070	21.76	12491	61073	15.234	48	12.61	37.23	68.47	414
Hebi	2007	19195	23.77	10912	50469	15.367	45	11.58	37.11	75.07	414
Hebi	2006	14703	23.37	9089	33211	15.658	42	11.08	37.48	52.91	355
Hebi	2005	12976	23.13	7898	26298	13.973	40	11.36	38	30.62	334
Xinxiang	2020	48229	45.42	34097	903300	21.207	131	15.682	41.8	97.84	970
Xinxiang	2019	50277	45.44	33626	873974	21.184	126	15.388	40.1	93.56	950
Xinxiang	2018	43700	43.19	31309	794769	21.161	125	15.094	40.1	93.56	924
Xinxiang	2017	40962	42.15	29071	696476	22.099	120	15.06	40.1	93	873
Xinxiang	2016	37805	40.15	26892	664379	21.382	118	14.9	40.1	92	848
Xinxiang	2015	34340	38.96	25349	656518	15.181	115	14.49	39.93	90	805
Xinxiang	2014	33699	31.55	23983	625636	14.622	113	14.45	39.93	90	780
Xinxiang	2013	28258	31.39	22105	604148	18.861	110	14.26	40.84	85.88	775
Xinxiang	2012	28598	30.48	20159	529562	18.164	110	14.12	41.3	85.88	767
Xinxiang	2011	26198	28.29	17988	457210	16.168	107	13.72	41.23	88.96	759
Xinxiang	2010	21196	29.1	15752	307486	16.532	97	13.68	41.26	89.54	733
Xinxiang	2009	17992	30.37	14170	274500	16.052	96	13.18	39.94	86.71	680
Xinxiang	2008	17217	31.33	13000	214065	13.522	95	12.99	38.62	86.04	622
Xinxiang	2007	14095	32.34	11236	182602	13.915	91	12.54	38.85	70	794
Xinxiang	2006	11171	32.33	9455	110052	13.06	89	8.87	39.72	61.01	794
Xinxiang	2005	9876	32.11	8312	97051	12.767	77	6.41	41	31.91	662
Jiaozuo	2020	60384	50.56	34432	490273	24.443	117	17.829	41.37	99.25	1323
Jiaozuo	2019	76827	40.97	33956	449012	24.463	117	17.484	41.95	98.89	1298
Jiaozuo	2018	66328	37.73	31499	433019	24.483	116	17.139	41.02	97.5	1123
Jiaozuo	2017	64173	35.8	29220	411955	24.243	113	16.45	40.54	97.5	1105
Jiaozuo	2016	59183	34.33	26876	347903	23.508	113	16.13	40.15	90.75	1035
Jiaozuo	2015	54590	33.13	25236	360572	24.198	115	16.02	38.68	90.24	862
Jiaozuo	2014	52421	30.78	23977	362530	22.606	114	16.12	37.06	87.5	854
Jiaozuo	2013	46396	24.79	22058	380401	21.577	108	15.6	37.78	87.3	776
Jiaozuo	2012	44029	24.65	20136	331297	20.362	102	15.59	38.51	86.1	746
Jiaozuo	2011	40809	23.2	18005	249095	20.419	96	15.28	39.6	85.6	738
Jiaozuo	2010	35767	23.22	15781	196136	21.469	90	13.96	41.74	89.74	713
Jiaozuo	2009	31356	24.68	14282	170359	19.591	90	13.62	38.08	77.09	708
Jiaozuo	2008	30356	25.04	13199	147315	15.449	90	13.55	34.41	61.4	708
Jiaozuo	2007	25230	26.26	11488	128792	15.16	78	13.31	38.78	60.45	709
Jiaozuo	2006	19772	26.93	9628	74716	15.223	77	11.13	39.03	55.01	816
Jiaozuo	2005	17145	28.02	8430	56470	16.376	75	12.03	40	55.13	813
Puyang	2020	43908	50.12	33643	718142	19.472	64	17.029	40.75	97.7	920
Puyang	2019	43810	51.71	33277	681788	19.405	64	16.077	40.59	97.13	913
Puyang	2018	45644	39.47	31042	609463	19.338	63	15.125	40.59	96.53	905
Puyang	2017	43638	37.12	28823	541287	18.377	62	14.7	40.65	95.7	890
Puyang	2016	40059	34.07	26482	445609	17.074	59	14.31	39.05	93.9	817
Puyang	2015	36842	31.59	24928	450357	16.906	56	13.91	38.05	93.58	743
Puyang	2014	34895	29.7	23767	415022	16.078	54	13.04	38.85	92.31	697
Puyang	2013	27110	20.68	21571	406085	15.816	50	13.89	39.28	86	758
Puyang	2012	27654	20.96	19511	353586	14.427	118	13.14	15.02	86	569
Puyang	2011	25066	20.68	17228	285029	13.881	82	12.84	21.35	86	548
Puyang	2010	21787	19.66	15138	211530	13.337	51	9.28	32	86	535
Puyang	2009	18855	20.25	13737	190619	12.459	36	9.35	38.67	53.42	535
Puyang	2008	18803	19.66	12731	160463	10.966	36	9.27	45.33	75.9	535
Puyang	2007	14976	21.17	11042	135583	10.99	36	9.01	41.17	40.95	500
Puyang	2006	12132	20.77	8963	93764	11.697	36	9.59	39.78	82.53	495
Puyang	2005	10754	20.96	7972	75079	11.016	35	10.03	40	82.51	487
Xuchang	2020	78875	41.95	34926	715931	19.478	130	36.525	41.61	98.1	978
Xuchang	2019	63996	37	34376	692558	19.564	124	34.088	41.54	98.04	911
Xuchang	2018	63996	37	31918	640340	19.65	118	31.651	41.28	98.02	835
Xuchang	2017	59911	35.26	29445	568740	19.457	114	30.07	40	98	775
Xuchang	2016	54522	34.35	27016	549117	18.451	108	12.47	35.19	90.53	705
Xuchang	2015	50162	33.19	25225	540860	18.349	90	12.46	38.36	97	530
Xuchang	2014	48471	30.39	23753	509538	18.123	88	12.56	38.3	96.99	520
Xuchang	2013	37626	23.32	21717	476722	18.066	92	12.4	35.75	96.97	508
Xuchang	2012	39947	22.62	19685	419105	17.56	80	12.28	39.86	96.96	505
Xuchang	2011	36924	21.32	17503	343329	17.096	80	10.61	39.84	96.96	505
Xuchang	2010	30536	20.1	15171	238577	14.993	80	12.13	38.98	96.94	505
Xuchang	2009	26227	20.6	13619	203594	14.35	74	12.24	40.35	89.31	505
Xuchang	2008	24706	21.76	12448	160601	11.022	65	11.54	41.72	80.16	501
Xuchang	2007	19968	22.92	10741	132412	10.609	63	11.52	42.57	80.27	501
Xuchang	2006	15526	22.2	8891	88878	10.936	48	11.6	42.79	83.93	364
Xuchang	2005	13468	22.4	7769	70024	11.058	46	12.44	43	83	364
Luohe	2020	66239	47.65	34108	392924	19.336	69	19.545	42.25	100	993
Luohe	2019	59190	45.04	33505	364721	19.354	68	18.299	42	100	965
Luohe	2018	46530	31.09	31168	333534	19.372	68	17.053	41.13	97.5	900
Luohe	2017	44086	29.32	28859	272150	19.581	68	16.43	40	97.5	601
Luohe	2016	41138	27.12	26618	271411	21.112	67	15.5	44.97	97.5	599
Luohe	2015	37987	26.34	24755	264346	21.187	66	15.01	45.65	97.5	599
Luohe	2014	36671	24.7	23281	264163	17.957	73	14.52	35.74	96.25	806
Luohe	2013	31443	19.72	21174	255862	16.583	61	14.43	42.43	95	791
Luohe	2012	31211	19.22	19136	225757	15.215	60	14.25	38.6	90	824
Luohe	2011	29487	18.23	16997	162346	13.752	60	13.77	38.62	93.06	816
Luohe	2010	26974	17.53	14769	110505	14.86	60	14.01	38.32	97.48	825
Luohe	2009	23777	17.82	13390	102095	14.17	52	14.61	41.4	47.32	815
Luohe	2008	22237	17.24	12364	86273	12.592	51	14.79	44.47	33.41	799
Luohe	2007	17601	19.39	10732	70517	13.039	51	14.88	44.27	39.39	799
Luohe	2006	14422	19.39	9034	46429	14.148	50	15.38	40.86	37	739
Luohe	2005	12759	19.79	7923	36704	11.732	47	15.32	40	42.95	610
Sanmenxia	2020	71541	42.52	32789	450165	22.905	65	14.049	43.68	97.81	802
Sanmenxia	2019	63473	41.74	32178	443784	22.886	61	13.619	36.8	97.6	623
Sanmenxia	2018	67294	37.14	29822	429933	22.867	61	13.189	39.85	97	608
Sanmenxia	2017	63977	35.24	27562	424189	23.232	49	12.9	39.85	97	608
Sanmenxia	2016	58894	34.20	25254	369686	23.703	49	11.46	45.49	95.8	608
Sanmenxia	2015	55681	32.35	23825	351137	22.859	33	9.34	42.73	85	446
Sanmenxia	2014	55259	28.5	22739	349039	22.608	30	9.57	46.5	100	542
Sanmenxia	2013	52515	25.74	20938	329625	20.78	30	9.61	43.47	97	482
Sanmenxia	2012	50408	23.98	19184	292545	20.164	30	9.29	43.47	96.55	482
Sanmenxia	2011	46049	23.31	17062	248756	18.998	30	9.79	43.47	74.62	383
Sanmenxia	2010	39176	23.47	15032	181116	18.615	30	6.88	43.47	81.14	482
Sanmenxia	2009	31587	25.76	13470	147905	17.25	29	6.29	43.1	100	482
Sanmenxia	2008	29515	24.69	12392	125686	15.148	29	6.76	42.72	92.98	442
Sanmenxia	2007	23201	25.9	10710	97958	14.653	28	6.65	42.46	99.45	404
Sanmenxia	2006	18420	27.39	9072	63017	15.052	28	7.35	25.96	93.32	374
Sanmenxia	2005	15124	29.78	8071	52746	15.363	27	6.87	25	78.92	320
Nanyang	2020	40315	51.27	33910	1655403	14.51	162	15.075	42.92	97.88	2478
Nanyang	2019	38064	51.84	33442	1547911	14.522	160	14.287	42.29	97.63	2289
Nanyang	2018	35519	43.95	31313	1348463	14.534	160	13.499	37.56	97.7	1645
Nanyang	2017	33255	41.58	29128	1218277	14.994	155	13.28	36.81	96.33	1378
Nanyang	2016	31010	39.65	26898	1087962	13.185	150	13.58	37.21	91.59	1329
Nanyang	2015	28653	38.25	25140	1000570	13.619	149	13.63	25.67	84.33	2675
Nanyang	2014	26651	35.98	23711	968149	13.229	149	12.98	25.3	83.6	2666
Nanyang	2013	21343	31.38	21653	945431	12.459	149	12.41	25.19	64.15	2660
Nanyang	2012	23086	29.74	19544	814085	11.014	147	12.45	25.21	65.13	2651
Nanyang	2011	21590	28.13	17289	657696	10.542	105	10.53	28	65.13	1146
Nanyang	2010	19145	27.39	15077	451750	10.587	92	8.95	31.6	62.38	1257
Nanyang	2009	16997	27.54	13498	390348	9.565	87	8.72	31.89	46.84	1256
Nanyang	2008	16367	26.64	12395	343963	8.806	87	8.72	32.18	56	1256
Nanyang	2007	13814	26.12	10713	287155	8.692	81	8.69	33.79	47.92	1242
Nanyang	2006	11033	24.52	8913	189499	8.611	77	6.54	30.69	41.25	1067
Nanyang	2005	9826	23.7	7831	148533	8.328	77	9.25	31	34.43	1014
Shangqiu	2020	37443	44.53	32853	992332	16.369	152	14.727	42.8	96.21	1741
Shangqiu	2019	39719	44.27	32336	931222	15.871	145	13.497	42.5	95.37	1594
Shangqiu	2018	32673	42.68	29996	897283	15.373	137	12.267	43.46	94.03	992
Shangqiu	2017	30117	40.61	27595	853929	14.95	134	11.73	45.87	87.77	851
Shangqiu	2016	27332	39.17	25217	698090	14.282	63	9.79	41.94	93	707
Shangqiu	2015	24940	37.41	23572	705502	14.224	63	9.79	41.75	91.4	669
Shangqiu	2014	23359	34.6	22274	798039	13.552	63	9.52	41.89	90.03	610
Shangqiu	2013	16312	30.88	20214	793936	13.34	62	9.21	41.5	81.32	584
Shangqiu	2012	19029	30.12	18312	739537	11.761	62	9.13	40.81	73.92	565
Shangqiu	2011	17779	28.16	16151	615974	10.071	61	7.37	38.18	91.35	529
Shangqiu	2010	15085	27.29	14178	435776	10.962	60	7.45	38.15	98.36	509
Shangqiu	2009	12779	27.3	12715	388872	9.51	59	7.46	35	95.63	495
Shangqiu	2008	12092	27.99	11752	358573	8.268	59	7.48	31.76	83.07	465
Shangqiu	2007	10014	28.68	10166	261034	8.041	59	7.47	30.07	84.02	437
Shangqiu	2006	7520	27.77	8346	173017	8.477	58	7.15	24.38	39.14	371
Shangqiu	2005	6879	27.05	7247	126402	8.411	56	6.89	23	58.34	545
Xinyang	2020	44922	45.24	30942	1288296	12.312	104	14.333	46.52	95.41	854
Xinyang	2019	42641	45.39	30425	1185690	11.842	103	14.827	44.36	97.09	896
Xinyang	2018	36941	43.72	28276	1173793	11.372	100	15.321	43.8	93.4	862
Xinyang	2017	34025	41.02	26061	1009016	10.911	98	15.65	42.46	81.9	830
Xinyang	2016	31733	38.56	23959	925329	10.294	94	15.77	42.46	87.78	800
Xinyang	2015	30157	35.65	22434	817863	9.89	89	16.62	42.46	87.78	758
Xinyang	2014	27490	33.43	21060	799433	9.699	89	16.59	42.29	88.99	747
Xinyang	2013	18386	33.02	19150	743917	9.368	84	17.42	42.42	80.69	697
Xinyang	2012	22347	33.02	17256	750983	8.613	73	17.32	44.85	47.99	676
Xinyang	2011	20603	32.12	15271	582920	7.841	73	17.37	39.66	74.84	665
Xinyang	2010	16936	31.41	13348	400396	7.977	68	16.67	42.38	81	654
Xinyang	2009	13780	32.27	12047	353375	7.703	62	16.39	41.78	80.41	626
Xinyang	2008	13015	33.00	11022	303399	7.299	58	15.39	41.17	80.28	528
Xinyang	2007	10539	33.78	9477	246181	6.859	52	13.39	27.37	66.75	324
Xinyang	2006	7258	32.8	7759	168318	7.155	48	11.66	29.06	76.58	322
Xinyang	2005	6476	32.38	6762	135298	7.136	46	5.21	29	67.65	256
Zhoukou	2020	36214	41.69	28864	1298749	14.572	79	22.964	39.87	96.71	736
Zhoukou	2019	36891	41.21	28437	1207467	14.055	78	21.971	39.03	96.79	620
Zhoukou	2018	30817	38.17	26404	1136803	13.538	75	20.978	38.57	92.99	574
Zhoukou	2017	27978	36.09	24313	1016845	13.047	72	20.5	38.22	95.1	531
Zhoukou	2016	25682	33.84	22471	965144	12.499	70	21.07	38.33	93.22	531
Zhoukou	2015	23728	32.35	21019	932117	12.091	68	21.53	41.76	90.5	883
Zhoukou	2014	22651	25.42	19742	904290	11.239	66	21.88	43.8	90.34	367
Zhoukou	2013	15832	25.19	18046	927743	11.684	63	22.99	43.76	89	321
Zhoukou	2012	17734	25.89	16503	852638	10.504	60	21.49	43.45	86	313
Zhoukou	2011	15734	25.85	14583	610880	9.319	56	21.58	38.16	85	305
Zhoukou	2010	12944	24.81	12678	451539	9.733	51	20.98	38.14	84.1	301
Zhoukou	2009	10649	25.4	11363	393420	8.841	44	22.36	38.9	69.88	256
Zhoukou	2008	9905	26.93	10406	347393	8.107	42	22.05	39.67	76.39	256
Zhoukou	2007	8051	27.1	8955	273564	7.905	42	22.94	36.9	73	251
Zhoukou	2006	6043	25.76	7218	155691	8.342	42	23.14	29.55	57.48	234
Zhoukou	2005	5579	25.81	6356	130481	8.269	40	17.72	27	42.94	108
Zhumadian	2020	40710	42.36	30835	1189070	13.022	100	23.309	45.47	98.76	858
Zhumadian	2019	38943	42.75	30409	1165492	13.479	95	23.387	45.1	98	786
Zhumadian	2018	33770	43.54	28420	1034003	13.936	90	23.465	44.98	98.36	730
Zhumadian	2017	31102	41.41	26340	925915	13.419	85	25.43	43.2	97.81	713
Zhumadian	2016	28305	39.85	24158	816584	14.651	80	25.01	40.6	96.66	532
Zhumadian	2015	27001	37.65	22608	766573	13.176	75	23.81	40.45	92.5	520
Zhumadian	2014	24461	35.19	21320	740055	14.851	71	23.23	40.56	92.07	490
Zhumadian	2013	17210	30.69	19431	703454	13.241	69	22.56	40.51	85.83	466
Zhumadian	2012	19592	30.54	17671	612713	12.344	65	22.16	40.31	80.14	452
Zhumadian	2011	17396	30.1	15795	489190	12.065	55	21.49	40.47	80.41	418
Zhumadian	2010	14117	30.54	13702	351001	11.584	52	20.37	41.19	92.02	399
Zhumadian	2009	11708	31.13	12311	307749	10.678	49	19.83	38.14	89.37	359
Zhumadian	2008	10610	29.90	11305	251924	8.375	49	18.93	35.1	91.89	299
Zhumadian	2007	8665	30.17	9762	200376	8.189	48	22.75	30.96	90.06	272
Zhumadian	2006	6769	28.21	7901	138654	7.699	45	22.12	29.13	80.01	237
Zhumadian	2005	6010	27.48	6900	104678	8.206	38	15.46	27	85	142
Chengdu	2020	85679	65.72	48593	3277272	41.303	977	17.532	43.75	93.47	12528
Chengdu	2019	103386	65.57	45878	2883936	41.501	950	15.866	43.46	92.65	11911
Chengdu	2018	94782	54.12	42128	2658194	41.699	932	14.2	41.33	91.84	11173
Chengdu	2017	86911	53.21	38918	2505824	40.529	886	14.06	41.63	91.02	10474
Chengdu	2016	76960	53.11	35902	2275985	39.112	837	13.89	41.41	90.2	9821
Chengdu	2015	74273	52.81	33476	2283411	40.907	616	14.62	39.82	89.38	7695
Chengdu	2014	70019	51.62	30996	1830552	39.852	604	14.78	32.5	88.57	6899
Chengdu	2013	76674	50.22	29968	227849	38.574	529	15.85	40.16	87.75	6310
Chengdu	2012	57624	49.46	27194	1622941	36.482	516	16.24	39.34	91	6262
Chengdu	2011	48755	49.36	23048	1178379	34.281	483	14.98	39.17	96.73	6029
Chengdu	2010	48510	50.17	19920	977300	31.332	456	14.89	62.46	91.3	5732
Chengdu	2009	35215	49.59	17589	796866	29.045	439	15.04	50.5	78.78	5347
Chengdu	2008	30855	46.51	15580	687000	27.065	428	13.57	38.55	84.17	4642
Chengdu	2007	26525	47.68	13617	494837	25.779	408	12.45	38.09	81.19	4111
Chengdu	2006	25171	48.85	11238	275138	24.402	397	12.24	38.67	67.55	4065
Chengdu	2005	19627	49.87	9860	211555	24.239	396	12.77	36	52.51	3841
Zigong	2020	58059	45.2	38781	425779	23.687	130	20.543	44	93.2	1816
Zigong	2019	48904	45.76	36622	427373	19.362	128	17.693	43.3	93.3	279
Zigong	2018	48329	42.76	33597	382716	15.037	124	14.843	42.5	70.53	1513
Zigong	2017	46182	40.46	31016	363630	13.985	120	14.65	41.4	52.13	1255
Zigong	2016	44481	31.43	28455	299877	19.401	116	14.29	40.56	89.66	1205
Zigong	2015	41447	30.68	26267	301428	19.792	112	12.93	35.38	88.96	1195
Zigong	2014	39145	29.39	24142	232035	19.391	109	13.12	40.14	90.22	1187
Zigong	2013	30352	28.31	21489	238105	18.911	106	10.36	39.68	90	1164
Zigong	2012	32787	27.82	19447	222044	17.671	100	9.47	39.55	88.75	974
Zigong	2011	29101	28.54	16852	140712	17.022	90	9.49	38.56	86	827
Zigong	2010	23053	29.67	14538	127670	16.505	80	8.87	38.29	65.83	722
Zigong	2009	19256	31.23	12888	100515	15.845	68	8.13	35.44	74.94	457
Zigong	2008	17348	32.21	11414	86358	13.339	53	8.05	32.58	72.81	378
Zigong	2007	14166	34.06	9902	72158	13.031	50	8.02	33.82	72.44	348
Zigong	2006	11380	35.77	8292	45420	12.593	44	7.36	40.18	72.34	386
Zigong	2005	9924	36.89	7201	33127	11.977	44	10.69	38	70	317
Panzhihua	2020	85806	37.08	44209	273756	44.399	82	16.255	42.02	47.89	924
Panzhihua	2019	82460	36.41	41864	271686	34.528	82	14.768	41.33	44.84	891
Panzhihua	2018	94941	34.31	38510	253007	24.657	81	13.281	40.47	46.08	868
Panzhihua	2017	92584	31.64	35620	249453	36.385	79	12.02	40.24	42.94	779
Panzhihua	2016	82221	26.12	32860	242045	35.09	76	12.38	40.01	39.8	771
Panzhihua	2015	75078	25.17	30362	260016	35.379	74	11.52	39.84	35.97	763
Panzhihua	2014	70646	23.47	27983	224150	35.648	72	12.33	43.81	26.92	736
Panzhihua	2013	71507	21.95	24906	539685	33.741	69	11.5	43.68	83.2	685
Panzhihua	2012	60391	20.66	22808	229715	32.708	66	10.84	38.7	23.47	582
Panzhihua	2011	53032	20.7	19735	180826	33.509	60	9.05	37.88	25.13	581
Panzhihua	2010	42499	22.11	16882	116530	30.742	55	8.81	40.25	26.18	527
Panzhihua	2009	36562	24.45	14961	95795	29.647	55	9.26	39.93	25.22	523
Panzhihua	2008	37278	22.16	13343	73172	28.989	55	8.41	39.62	27.76	521
Panzhihua	2007	30251	23.92	11660	63068	29.615	54	8.6	39.43	27.07	497
Panzhihua	2006	25539	24.98	10163	40048	30.282	54	7.93	38.02	17.13	485
Panzhihua	2005	21969	25.91	9074	23760	31.043	42	7.74	42	15.13	380
Luzhou	2020	50758	40.01	39547	816570	15.873	174	10.221	42.18	94.76	2354
Luzhou	2019	48105	40.48	37252	791341	17.55	172	10.369	42.1	88.22	2299
Luzhou	2018	39230	36.66	34141	723746	19.227	169	10.517	41.27	79.82	2025
Luzhou	2017	37020	35.24	31449	693513	18.112	154	10.49	40.75	77.48	1744
Luzhou	2016	34497	28.89	28959	668091	17.037	136	11.26	40.33	74.71	1430
Luzhou	2015	31714	27.99	26656	607605	17.082	120	11.81	39.91	58.91	1144
Luzhou	2014	29655	27.06	24545	547076	16.441	113	11.74	39.92	49.69	1051
Luzhou	2013	22450	26.35	22821	285061	15.879	109	11.58	39.98	49.6	1035
Luzhou	2012	24317	25.51	20746	480275	14.471	101	11.39	40.32	30.55	925
Luzhou	2011	21339	25.74	17884	334610	13.628	94	9.9	40.09	27.2	853
Luzhou	2010	16698	28.3	15505	239586	12.45	83	9.35	38.84	44.52	698
Luzhou	2009	13591	31.28	13550	190152	11.823	72	10.2	38.54	13.25	587
Luzhou	2008	11831	30.57	12065	143658	9.263	53	10.5	38.23	13.71	517
Luzhou	2007	9474	33.04	10167	118469	8.858	48	9.98	34.81	58.11	452
Luzhou	2006	7819	35.37	8450	69462	8.932	44	9.45	34.55	59.42	393
Luzhou	2005	6753	36.06	7830	53116	8.969	55	9.98	31	55.74	501
Deyang	2020	69443	41.68	39360	428887	17.262	95	34.536	42.6	94.78	966
Deyang	2019	65745	39.25	37222	413964	20.534	93	25.108	42.4	94.05	911
Deyang	2018	62569	40.63	34216	378021	23.806	89	15.68	41.69	89.55	849
Deyang	2017	55607	40.31	31609	362272	23.075	86	14.81	41.39	83.76	786
Deyang	2016	49835	33.47	29159	344656	21.176	75	11.76	41.08	76.06	656
Deyang	2015	45701	30.75	27049	364014	21.154	75	12.89	39.88	100	564
Deyang	2014	43091	27.15	25138	291940	20.352	72	12.67	40.03	86.94	574
Deyang	2013	35611	26.00	24701	437086	20.059	70	13	39.71	85.52	516
Deyang	2012	35945	24.67	22374	281945	19.17	64	12.75	40	78.01	518
Deyang	2011	31562	24.38	19371	208903	18.827	61	13.63	40.02	68.99	427
Deyang	2010	25335	25.63	16202	163683	17.636	54	12.42	38.2	65.84	414
Deyang	2009	21352	26.5	14307	147974	16.952	51	11.83	34.29	44.65	389
Deyang	2008	19084	26.21	12640	113891	15.564	43	11.04	30.37	41.97	302
Deyang	2007	17789	26.2	11585	99535	15.354	40	10.19	27	31.68	290
Deyang	2006	14075	27.26	10133	59489	14.578	40	10.13	30.1	34.92	283
Deyang	2005	12593	28.47	9150	45766	14.56	34	10.19	39	27.8	306
Mianyang	2020	61936	48.67	39680	741955	17.899	168	19.53	41.52	94.78	2023
Mianyang	2019	58685	49.1	37454	660366	20.925	163	18.842	40.74	94.88	1850
Mianyang	2018	47538	46.58	34411	618810	23.951	159	18.154	40.02	94.66	1680
Mianyang	2017	43015	45.52	31822	610450	21.858	150	18.26	40.09	92.17	1592
Mianyang	2016	38202	36.83	29407	556365	20.523	139	13.66	39.23	89.68	1530
Mianyang	2015	35754	34.19	27170	535846	20.065	125	13	38.7	86.97	1370
Mianyang	2014	33558	33.35	25111	453033	20.144	118	12.98	38.5	84.29	1142
Mianyang	2013	26602	32.20	23100	340733	19.708	110	12.94	38.09	83.25	1078
Mianyang	2012	27056	31.27	20755	440934	18.651	108	15.28	37.65	78.71	985
Mianyang	2011	25755	31.4	17998	312015	17.416	103	16.83	38.3	89.16	915
Mianyang	2010	20053	33.89	15516	235635	16.533	103	16.99	37.83	51.2	908
Mianyang	2009	16537	35.09	13701	214267	16.291	83	12.18	35.74	49.72	678
Mianyang	2008	15012	34.11	12200	162280	13.615	80	11.83	33.64	49.69	632
Mianyang	2007	13640	33.72	10473	137767	12.754	80	11.76	32.86	47.28	632
Mianyang	2006	10542	35.54	9054	76133	11.954	80	11.77	32.86	44.7	532
Mianyang	2005	9774	36.29	8201	58432	12.17	74	8.83	34	43.34	606
Guangyuan	2020	43337	42.46	35740	442489	15.743	66	15.193	40.15	96.14	903
Guangyuan	2019	35262	42.37	33481	412429	18.408	64	14.625	40.29	93.91	701
Guangyuan	2018	30105	40.56	30592	396617	21.073	64	14.057	39.3	93.81	684
Guangyuan	2017	27653	39.88	28132	411449	19.426	62	13.34	37.12	96.31	623
Guangyuan	2016	25072	37.30	25762	373319	18.6	60	13.43	36.75	97.49	585
Guangyuan	2015	23263	36.36	23628	350965	19.633	56	13.71	37.38	94.1	529
Guangyuan	2014	22117	35.4	21757	337513	19.078	54	13.85	37.24	87.5	469
Guangyuan	2013	16734	33.71	18713	262896	18.462	50	13.71	37.18	81.28	438
Guangyuan	2012	18627	33.41	17012	332675	17.408	45	13.52	37.02	73.84	406
Guangyuan	2011	16225	34.59	14635	216642	16.961	40	11.93	39.18	86.8	388
Guangyuan	2010	11750	37.18	12509	179569	17.965	38	11.58	35.45	62.73	288
Guangyuan	2009	10150	39.37	11041	152920	15.707	34	10.87	36.17	74.34	283
Guangyuan	2008	8550	35.66	9551	146433	14.161	33	10.34	36.88	57	253
Guangyuan	2007	6893	35.24	8253	101746	13.689	61	10.09	40.52	64.02	246
Guangyuan	2006	6100	37.91	6905	65709	14.003	61	10.13	19.03	7.45	237
Guangyuan	2005	4731	38.14	6045	47467	13.682	57	9.14	22	8.16	267
Suining	2020	49495	39.27	37117	442128	15.5	87	20.165	41.99	92.69	945
Suining	2019	42113	40.51	34854	423335	17.287	85	23.534	41.28	92.02	869
Suining	2018	37493	40.16	31830	424769	19.074	99	26.903	34.13	90.73	795
Suining	2017	34835	37.7	29308	390078	17.692	81	19.24	30.22	90.27	637
Suining	2016	30615	32.19	26962	348738	16.228	79	30.07	42.04	93.99	713
Suining	2015	27868	28.37	25012	336096	16.396	76	29.01	33.61	99.11	593
Suining	2014	24691	27.3	23137	271036	16.12	78	26.23	32.6	93.76	587
Suining	2013	19436	26.83	20737	309446	16.025	76	25.04	32.51	93.2	585
Suining	2012	20908	25.33	18716	289671	15.693	69	12.98	50.87	93.94	579
Suining	2011	18528	25.35	16093	190502	14.398	67	11.4	41.54	83.15	426
Suining	2010	14498	26.48	13778	155829	13.502	50	11.5	37.72	77.75	410
Suining	2009	11536	27.89	12108	134039	12.27	49	12.92	35.54	73.32	354
Suining	2008	10454	26.28	10605	106009	10.308	49	11.99	33.35	64.71	353
Suining	2007	8565	28.1	9200	85464	9.649	49	11.89	31.88	44.37	295
Suining	2006	6762	30.92	7807	58460	9.256	49	8.98	29.63	14.13	313
Suining	2005	5789	31.98	6667	41701	8.452	49	11.73	21	17.5	381
Neijiang	2020	46228	48.98	38337	498847	17.452	100	20.156	39.04	92.94	1184
Neijiang	2019	38743	49.05	36059	474825	15.657	90	14.977	35.29	90.22	1023
Neijiang	2018	37885	41.2	32982	421747	13.862	85	9.798	36.49	87.5	764
Neijiang	2017	35521	34.67	30393	395664	13.27	81	9.11	33.88	89.6	736
Neijiang	2016	34667	27.09	27986	378257	17.324	76	8.42	34.92	89.22	683
Neijiang	2015	32080	24.17	25787	395454	16.681	72	8.13	35.01	88.3	596
Neijiang	2014	31024	22.75	23854	323837	16.772	66	7.33	42.62	87.33	584
Neijiang	2013	25043	21.67	21114	336068	16.343	58	7.24	43.26	77.21	522
Neijiang	2012	26341	20.93	19142	295020	15.701	45	6.93	36.27	66.97	414
Neijiang	2011	23062	21.17	16602	177843	14.759	42	6.19	45.98	66.87	410
Neijiang	2010	18022	22.94	14324	164752	14.112	40	5.96	35.13	63.1	327
Neijiang	2009	14175	25.53	12702	135677	14.567	39	6.03	26.77	41.87	259
Neijiang	2008	12309	26.30	11301	103896	12.168	37	6	18.41	36.61	144
Neijiang	2007	9432	29.27	9361	103453	11.502	33	5.96	17.67	22.87	138
Neijiang	2006	7598	31.45	7492	60991	11.191	30	5.14	15.47	16.35	115
Neijiang	2005	6432	32.88	6355	45548	11.268	27	7.75	16	12.08	137
Leshan	2020	63259	44.43	38931	455051	14.946	80	13.102	42.19	100	1253
Leshan	2019	56999	43.95	36676	440407	18.594	78	13.364	41.92	91.73	1210
Leshan	2018	49397	45.04	33663	434526	22.242	77	13.626	40.37	90.23	805
Leshan	2017	46130	43.61	31070	421791	21.412	77	14.21	36.12	89.14	649
Leshan	2016	43110	35.00	28583	384773	20.338	76	11.18	33.05	88.32	574
Leshan	2015	39973	30.10	26361	384160	20.244	74	11.95	33.27	80.22	525
Leshan	2014	37125	29.16	24251	321614	20.264	73	14.1	33.25	82.41	504
Leshan	2013	31876	26.88	22661	639391	20.25	68	14.65	35.13	80.75	498
Leshan	2012	30386	26.03	20397	303390	20.13	64	14.34	35.47	75.06	443
Leshan	2011	28339	25.72	17644	201091	18.9	56	13.65	36.57	67.21	382
Leshan	2010	22990	27.07	15237	165421	17.988	54	12.8	37.8	55.79	382
Leshan	2009	18379	28.08	13250	137571	18.014	52	12.84	38.03	47.54	376
Leshan	2008	16737	24.72	12020	109832	14.871	50	12.78	38.26	46.85	371
Leshan	2007	13475	26.14	10503	91280	14.68	48	12.94	32.98	34.41	441
Leshan	2006	10879	27.87	8572	71469	15.329	46	12.34	33.61	21.12	428
Leshan	2005	9116	29.3	7410	56760	15.343	69	12	24	7.83	431
Nanchong	2020	42482	42.9	36057	967169	14.399	160	16.426	44.53	96.34	2115
Nanchong	2019	36073	42.22	33749	927582	16.681	153	15.786	44.5	93.1	1975
Nanchong	2018	31203	39.89	30810	844105	18.963	145	15.146	44.28	89.97	1755
Nanchong	2017	28516	39.09	28333	813787	17.84	133	14.62	44.1	86.83	1625
Nanchong	2016	25871	32.44	25993	737133	16.876	120	14.18	44.11	88.77	1481
Nanchong	2015	23881	29.00	23950	718249	16.23	115	14.09	43.23	85.19	1332
Nanchong	2014	22639	27.85	22074	609369	14.992	113	13.89	42.04	81.79	1190
Nanchong	2013	17504	25.79	19206	305585	14.543	109	13.3	41	78.63	1065
Nanchong	2012	18757	25.44	17225	672683	13.722	101	12.91	40.1	72.2	1005
Nanchong	2011	16386	25.8	14798	460035	12.788	91	11.96	38.46	57.6	815
Nanchong	2010	13212	27.14	12638	376505	11.927	78	12.13	38.12	47.85	688
Nanchong	2009	10982	29	11086	331916	11.927	71	12.15	38.13	44.57	626
Nanchong	2008	9687	29.00	9776	275451	9.921	64	12.32	38.13	42.51	598
Nanchong	2007	8234	30.13	8480	206874	9.509	61	12.29	38.2	22.74	595
Nanchong	2006	6384	33.14	7212	132288	9.352	57	9.1	38.51	24.12	594
Nanchong	2005	5409	34.3	6453	106026	8.523	54	13.59	35	12.44	594
Meishan	2020	48132	47.26	38892	428589	12.639	68	17.055	41.8	95.39	842
Meishan	2019	46168	47.38	36743	419323	15.269	67	17.387	42.4	100	805
Meishan	2018	42155	41.01	33697	366476	17.899	66	17.719	40.5	100	645
Meishan	2017	39605	39.54	31130	408084	17.864	65	18.06	40.36	82.5	627
Meishan	2016	37227	32.30	28691	378455	16.129	64	17.3	35.02	70.82	584
Meishan	2015	34379	28.36	26395	344228	15.97	47	17.47	38.89	59.13	430
Meishan	2014	31664	27.6	24349	297430	16.552	45	14.22	39.2	61.21	392
Meishan	2013	24433	26.07	21901	506796	16.298	45	16.23	38.16	60.2	380
Meishan	2012	26168	25.28	19766	261640	15.576	45	15.89	37.56	93.76	369
Meishan	2011	22793	25.59	17038	165394	14.504	45	15.33	0.36	77.2	367
Meishan	2010	18586	26.28	14644	147298	14.564	44	14.64	32.11	50.9	367
Meishan	2009	15509	28.16	12981	111799	14.621	42	12.55	32.02	32.09	391
Meishan	2008	13716	24.86	11431	107727	12.009	40	12.92	31.93	35.17	366
Meishan	2007	11340	26.15	10046	82755	11.455	39	12.99	31.28	38	359
Meishan	2006	9202	27.13	8533	52328	11.073	39	12.18	29.23	18	341
Meishan	2005	8012	27.46	7707	40555	11.763	45	11.16	25	0	339
Yibin	2020	61182	39.54	39166	930684	10.595	168	13.407	40.58	95.93	2435
Yibin	2019	57003	39.02	36694	851881	14.069	152	13.124	40.21	94.45	2055
Yibin	2018	44604	38.05	33465	805934	17.543	134	12.841	39.3	89.67	1596
Yibin	2017	40868	37.33	30832	728467	16.256	102	10.37	39.32	85	1213
Yibin	2016	36735	31.09	28390	660779	15.559	94	9.94	38.18	68.02	956
Yibin	2015	34060	27.50	26207	679031	14.552	87	8.08	38.34	80.97	830
Yibin	2014	32318	26.19	24288	567783	14.945	80	5.97	38.52	81.25	703
Yibin	2013	24416	24.56	22718	355240	14.873	94	8.11	32.02	90.36	847
Yibin	2012	27865	23.08	20522	479162	13.299	80	7.68	36.76	88.02	751
Yibin	2011	24424	23.11	17753	342328	12.903	64	8.71	40.55	73.4	719
Yibin	2010	19499	25.01	15261	253870	12.441	57	8.24	35.54	22.67	623
Yibin	2009	16163	27.07	13452	214050	12.622	53	8.41	34.79	20.72	556
Yibin	2008	14489	25.51	11862	175806	10.996	49	8.53	34.04	11.63	534
Yibin	2007	11874	27.35	10069	144571	10.881	45	7.16	31.98	2.54	419
Yibin	2006	9560	29.26	8320	89879	10.878	35	6.03	29.09	0	400
Yibin	2005	7890	30.04	7626	66205	10.755	33	5.87	30	0	352
Guang’an	2020	40073	49.88	38071	650472	9.58	66	32.2	42.72	99.12	685
Guang’an	2019	38522	50.81	36005	637902	10.802	37	28.822	41.42	92	789
Guang’an	2018	38520	40.11	33079	593733	12.024	52	25.444	40.12	95	893
Guang’an	2017	36034	39.01	30616	589075	8.499	68	25.4	39.48	93.9	803
Guang’an	2016	33130	32.58	28218	541562	11.011	58	22.12	35.79	100	719
Guang’an	2015	31046	32.03	26072	451266	10.674	50	23.17	39.54	100	602
Guang’an	2014	28489	30.56	24118	396592	10.165	48	22.47	40.1	100	598
Guang’an	2013	17769	29.66	22210	558923	9.819	47	12.67	36.28	77.35	620
Guang’an	2012	23410	29.19	19973	330735	9.441	34	10.17	44.26	100	522
Guang’an	2011	20572	29.64	17203	247385	8.946	31	9.42	44.29	95.44	473
Guang’an	2010	15588	31.28	14754	194687	8.652	30	9.26	41.67	78.54	440
Guang’an	2009	12140	33.06	13020	151937	8.359	27	10.04	42.5	41.03	429
Guang’an	2008	10862	34.68	12053	122904	7.019	21	7.98	43.33	33.42	345
Guang’an	2007	9054	35.71	10355	111015	6.83	20	7.63	44.45	31.7	330
Guang’an	2006	7483	36.44	8501	66409	6.793	20	7.25	50	17.01	339
Guang’an	2005	6566	35.09	7400	44097	6.741	42	11.36	26	72.1	203
Dazhou	2020	38068	47.38	36001	822266	13.763	88	14.786	39.15	95	950
Dazhou	2019	35625	48.5	33823	785683	12.404	88	13.748	38.15	92	984
Dazhou	2018	29627	44.97	30882	742887	11.045	115	12.71	25.7	91.4	1234
Dazhou	2017	28066	44.43	28383	794989	10.323	112	2.25	24.8	91.2	1048
Dazhou	2016	25921	37.03	26016	773113	12.129	108	3.95	23.24	78.1	960
Dazhou	2015	24342	29.79	23884	696644	12.695	108	3.55	21.68	65	872
Dazhou	2014	24411	27.06	21992	582510	12.551	108	3.14	20.12	65.96	784
Dazhou	2013	18102	25.46	18915	154739	12.413	37	3.38	42.68	81.5	463
Dazhou	2012	20685	24.77	16949	504472	11.071	36	3.92	44.69	24.51	395
Dazhou	2011	18474	24.39	14662	350195	10.698	32	4.5	47.16	23.52	395
Dazhou	2010	14623	26.2	12624	268472	10.219	32	4.67	50.28	20.51	482
Dazhou	2009	11915	28.64	11103	238966	10.325	25	5.83	48.56	18.63	387
Dazhou	2008	10580	28.69	9748	212184	9.581	23	4.9	46.83	20.8	369
Dazhou	2007	8970	28.84	8544	157241	9.701	20	4.77	36.4	23.8	278
Dazhou	2006	7052	31.21	7206	98963	10.47	20	4.15	17.7	49.97	193
Dazhou	2005	6068	32.16	6541	73494	11.197	20	4.7	18	49.97	173
Ya’an	2020	52366	49.93	37191	231299	19.718	42	42.59	41.3	94.8	468
Ya’an	2019	46984	50.9	35043	215786	23.444	41	29.093	40.76	93.61	451
Ya’an	2018	41985	39.82	32198	196974	27.17	38	15.596	39.97	87.91	355
Ya’an	2017	39172	39.36	29732	181412	25.591	36	14.7	39.58	86.47	314
Ya’an	2016	35335	32.55	27352	173065	24.265	34	13.49	40.71	94.82	291
Ya’an	2015	32523	29.69	25318	177587	23.73	33	13.2	40.97	82.56	272
Ya’an	2014	30052	28.47	23421	136184	23.435	31	12.95	32	68.92	219
Ya’an	2013	26622	27.39	22254	344256	22.968	29	11.46	41.83	88	249
Ya’an	2012	26157	26.15	20049	142272	22.428	28	11.09	38.61	75.2	192
Ya’an	2011	23147	26.53	17326	91088	20.456	21	10.03	41	25.92	190
Ya’an	2010	18787	27.48	14906	78346	20.336	20	8.68	41.8	36.05	384
Ya’an	2009	15710	29.34	13161	67813	19.89	20	8.08	32.33	68	195
Ya’an	2008	14051	28.20	11604	59520	17.905	20	8.16	22.85	67.89	195
Ya’an	2007	10871	30.53	10080	48949	17.603	20	8.2	22.75	66	195
Ya’an	2006	9828	31.65	8647	28706	18.976	19	7.97	22.12	46.4	134
Ya’an	2005	8310	32.63	7861	21973	18.449	16	10.73	25	26.8	139
Bazhong	2020	27951	50.85	35821	526487	9.558	64	31.669	41.7	80	710
Bazhong	2019	22716	51.48	33663	510257	13.669	61	18.018	37.97	81.7	570
Bazhong	2018	19458	35.8	30816	491921	17.78	60	4.367	36.5	73.2	321.5
Bazhong	2017	18148	35.71	28286	496988	17.572	54	4.13	35.03	78.47	321.5
Bazhong	2016	16415	36.87	25950	466086	17.624	48	3.75	33.56	83.73	494
Bazhong	2015	15076	36.61	23845	431274	16.863	37	2.8	40.41	89	413
Bazhong	2014	13756	36.3	21856	373415	17.617	30	2.78	37.77	88.31	312
Bazhong	2013	10665	34.97	18937	336837	16.927	28	2.86	38.93	87.25	235
Bazhong	2012	11823	33.29	16999	404231	15.918	18	2.4	35.06	86.73	258
Bazhong	2011	10433	34.39	14609	215337	14.052	20	2.41	26	85.45	258
Bazhong	2010	8618	37.13	12413	180291	13.043	18	1.55	34.06	52.7	258
Bazhong	2009	7548	38.99	11007	158227	11.045	17	9.59	31.31	25.27	247
Bazhong	2008	6806	34.40	9570	144618	9.85	16	8.83	28.56	24.25	241
Bazhong	2007	5632	35.62	8220	89678	9.855	16	8.73	35.56	42.99	225
Bazhong	2006	4705	37.35	7108	57664	10.455	16	8.22	26.35	33.8	170
Bazhong	2005	4237	36.58	6400	41399	10.753	16	9.9	29	29.32	110
Ziyang	2020	34806	50.74	37562	306724	10.101	53	21.147	38.46	97.09	591
Ziyang	2019	31019	51.17	36236	282935	12.857	51	20.935	37.85	97.04	590
Ziyang	2018	42117	36.77	33336	308590	15.613	50	20.723	36.11	96.77	590
Ziyang	2017	40137	35.01	30867	339384	14.742	50	16.59	36.82	85.59	508
Ziyang	2016	37308	29.32	28501	290999	13.893	49	19.25	37.57	86.29	508
Ziyang	2015	35702	24.92	26424	401827	14.178	45	16.32	38.84	83.18	408
Ziyang	2014	33592	23.78	24399	349442	14.512	45	15.04	38.84	89.24	329
Ziyang	2013	21546	22.85	22867	3454157	14.029	43	14.35	39.21	77.43	298
Ziyang	2012	27283	22.36	20751	310995	13.143	41	14.14	38.78	79.92	298
Ziyang	2011	22931	22.86	17853	227938	12.284	38	13.3	38.58	74.14	298
Ziyang	2010	16644	23.97	15298	190096	11.366	36	11.37	35.31	89.05	168
Ziyang	2009	12616	25.35	13500	142870	10.719	32	9.34	32.21	67.55	168
Ziyang	2008	11068	25.66	12619	128480	9.464	28	9.4	29.11	80	168
Ziyang	2007	8818	27.03	10686	100371	8.927	26	8.43	22.62	92.45	250
Ziyang	2006	7049	28.4	8794	70005	8.915	24	8.23	22.83	104.9	236
Ziyang	2005	6014	28.88	7721	51298	8.85	20	7.58	23	117.35	166
Xi’an	2020	79181	63.66	43713	2333672	33	701	18.813	41.85	96.51	7869
Xi’an	2019	92256	63.03	41850	2018994	33	701	18.442	39.57	96.38	6363
Xi’an	2018	85114	61.86	38729	1571932	32.957	702	18.071	38.75	94.02	5855
Xi’an	2017	78368	61.49	35837	1338949	32.838	661	19.9	41.11	96.07	5952
Xi’an	2016	71357	61.17	35630	1196292	33.775	517	18.33	43.21	91.93	5175
Xi’an	2015	66938	59.55	33188	1183865	32.644	501	18.28	42.58	91.82	4974
Xi’an	2014	63794	56.14	30715	1115171	30.443	440	18.07	42.5	92.71	4621
Xi’an	2013	60522	52.18	33100	1135398	29.762	424	17.95	42.2	91.5	4380
Xi’an	2012	51166	52.42	29982	1080419	28.959	375	17.92	42	93.4	3819
Xi’an	2011	45495	51.6	25981	745310	27.218	343	16.02	41.1	72.29	3898
Xi’an	2010	38341	52.2	22244	530805	26.718	327	15.6	40.37	72.29	3253
Xi’an	2009	32411	53.92	18963	392412	24.67	283	14.8	40.33	62.73	2700
Xi’an	2008	26259	50.18	15207	329031	23.392	273	14.04	40.29	59.4	9199
Xi’an	2007	21339	51.52	12662	257324	22.592	268	12.65	39.7	62.3	8670
Xi’an	2006	18089	51.85	10905	168171	23.91	261	8.55	39.82	60.1	2476
Xi’an	2005	15940	52.2	9628	123080	23.891	231	8.11	30	40.35	1569
Tongchuan	2020	53021	57.07	34143	208478	36	49	13.906	39.91	95.39	499
Tongchuan	2019	44794	55.58	32504	201373	34	49	13.566	39.73	93.73	496
Tongchuan	2018	40065	49.26	29996	198714	31.675	49	13.226	39.47	93.24	491
Tongchuan	2017	41465	41.55	27707	211113	30.181	40	9.19	38.95	92.33	480
Tongchuan	2016	36803	40.42	27594	189632	27.631	40	10	47.38	91.37	478
Tongchuan	2015	38378	33.67	25559	180958	25.801	44	11.54	43.61	89.08	473
Tongchuan	2014	38552	30.08	23550	172754	25.208	44	11.54	44.16	88.98	460
Tongchuan	2013	37439	26.45	24495	165210	25.456	44	11.4	44.16	89.17	460
Tongchuan	2012	32556	28.18	21929	164350	25.264	44	11.13	42.73	85.48	438
Tongchuan	2011	28034	28.91	18775	130514	25.216	41	11.16	42.63	80	412
Tongchuan	2010	22508	30.39	15884	79095	20.447	38	10.98	43	70.01	389
Tongchuan	2009	18548	31.99	13717	68793	17.677	40	10.24	38.64	57.55	379
Tongchuan	2008	15362	32.63	11008	60909	17.2	36	9.55	34.28	46	287
Tongchuan	2007	12266	34.78	8163	33398	18.749	36	8.29	34.28	46	287
Tongchuan	2006	10065	37.07	6820	23329	20.816	36	7.88	34.28	60	287
Tongchuan	2005	8240	39.86	5871	14011	19.623	36	8.32	24	58	150
Baoji	2020	67666	35.62	36209	664485	29	98	14.322	41.05	96.83	1184
Baoji	2019	59050	34.68	34446	640169	28	97	14.773	41	95.13	1166
Baoji	2018	59988	29.48	31802	624144	27.016	95	15.224	41.1	100	1105
Baoji	2017	58010	27.32	29402	598546	25.837	93	15.55	41.4	92.76	1077
Baoji	2016	51262	27.62	31730	608766	23.068	90	15.86	41.07	91.5	1053
Baoji	2015	47565	26.91	29475	569644	20.606	89	16.03	40.48	92.4	1028
Baoji	2014	43824	26.17	27161	521354	13.142	87	15.9	40.45	96.15	1006
Baoji	2013	40049	23.99	28509	539407	18.815	98	16.01	46.12	91.88	990
Baoji	2012	36826	24.39	25777	539293	18.002	98	14.64	47.77	93.4	1174
Baoji	2011	31579	25.34	22337	375253	17.302	95	15.49	49.27	87.63	1160
Baoji	2010	26124	26.38	18978	262891	15.13	118	15.69	39.67	86.37	1118
Baoji	2009	21526	28.55	16346	217620	14.774	118	15.18	32.93	85.36	1067
Baoji	2008	18992	28.73	13225	183092	14.433	118	15.64	26.19	80.1	905
Baoji	2007	15439	30.33	10993	134292	16.187	64	15.4	46	75	768
Baoji	2006	12690	30.9	9424	80759	16.254	63	13.06	38.62	70.07	599
Baoji	2005	11258	31.95	8592	65119	17.831	61	7.8	42	66.02	737
Xianyang	2020	55189	40.5	37975	654485	26	75	10.356	39.8	97.49	775
Xianyang	2019	50338	40.07	36187	645932	25	73	10.382	38.7	92.77	798
Xianyang	2018	54368	31.08	33364	656749	23.874	73	10.408	38.51	100	806
Xianyang	2017	52445	28.8	30874	656749	23.12	72	10.37	39.35	90.19	752
Xianyang	2016	48016	27.63	31662	688056	20.315	92	13.15	39.48	95	689
Xianyang	2015	43426	27.21	29425	647314	19.369	90	11.94	30.66	92.15	690
Xianyang	2014	41971	25.79	27138	600643	18.398	89	12.57	31	87	1483
Xianyang	2013	34904	25.20	28488	612997	17.423	88	12.42	31.03	83.9	1076
Xianyang	2012	31982	26.29	25758	643765	16.227	83	11.84	34.7	78	1176
Xianyang	2011	27751	27.07	22224	464627	15.435	83	10.13	29.45	70.61	1214
Xianyang	2010	22477	29.32	18914	345745	14.378	81	10.08	32.19	69.9	1114
Xianyang	2009	17429	32.27	16404	270563	16.023	77	9.59	33.75	49.87	792
Xianyang	2008	15286	31.26	13208	221523	13.958	63	10.04	35.32	42.27	560
Xianyang	2007	11705	33.78	10970	161857	14.04	62	10.59	33.95	43.8	560
Xianyang	2006	9738	34.69	9272	113852	14.515	58	9.27	34.9	47.68	560
Xianyang	2005	8791	35.68	8780	96370	14.731	54	8.53	35.85	17.47	560
Weinan	2020	39207	45.07	35304	843403	23	82	11.189	41.07	96.98	819
Weinan	2019	34481	45.07	33674	839893	21	81	11.11	39.98	97.01	743
Weinan	2018	33009	41.22	31133	821504	18.881	78	11.031	39.15	96.91	741
Weinan	2017	30697	39.29	28757	783674	17.275	77	10.62	38.72	96.66	739
Weinan	2016	27743	38.87	27485	710553	15.531	75	10.28	22.4	96.25	675
Weinan	2015	27452	35.26	25472	677448	14.849	74	10.2	22.05	95.72	632
Weinan	2014	26675	32.68	23470	628419	14.528	71	9.51	22.39	95.23	570
Weinan	2013	23667	29.90	24164	665733	12.071	71	8.51	21.44	83.2	566
Weinan	2012	21717	31.47	21808	663959	10.582	63	18.68	23.68	81.02	536
Weinan	2011	19424	31.42	18768	483728	10.227	51	18.83	28.04	73.2	489
Weinan	2010	14950	34.68	15918	343265	10.633	44	16.82	30.27	67.24	472
Weinan	2009	12069	36.91	13652	281223	10.213	39	17.01	32.41	56.32	385
Weinan	2008	9535	36.26	11001	228368	10.524	39	19.75	34.54	65.81	295
Weinan	2007	7812	34.71	8827	157443	10.789	37	17.44	36.41	40.9	295
Weinan	2006	6407	35.77	7451	97552	11.332	34	22.3	29.32	62.5	132
Weinan	2005	5723	35.63	6764	76975	11.425	33	10.27	24	14.36	91
Yan’an	2020	69934	32.79	36577	641340	25	66	13.517	40.77	95.54	520
Yan’an	2019	73703	30.93	34888	634252	24	41	13.944	41	91.89	520
Yan’an	2018	68940	31.74	32226	627916	23.077	41	14.371	40.76	87.91	520
Yan’an	2017	58132	33.16	29849	532299	22.126	41	7.69	40.76	87.75	423
Yan’an	2016	48300	36.11	30693	525320	20.266	36	7.83	41.69	87.59	354
Yan’an	2015	53924	28.78	28590	533504	18.964	36	7.22	41.69	87.59	354
Yan’an	2014	62714	21.9	26399	571936	18.22	36	6.96	39.75	90	390
Yan’an	2013	56896	19.84	27643	570153	18.511	36	5.42	39.75	89.19	390
Yan’an	2012	57876	18.81	24748	518799	16.946	36	4.84	39	80.49	386
Yan’an	2011	50807	18.97	21188	409159	15.663	36	5.12	26.11	86.96	402
Yan’an	2010	40621	20.19	17880	302859	17.449	36	5.05	26.22	86.96	338
Yan’an	2009	33538	21.6	15217	261448	16.931	26	4.86	31.49	84.97	337
Yan’an	2008	33332	11.99	12232	245063	16.291	24	4.84	36.75	42.46	301
Yan’an	2007	28675	12.14	9801	169432	16.607	24	4.7	33.21	44.88	281
Yan’an	2006	21380	13.65	8500	111453	16.403	24	4.39	20.5	32.4	165
Yan’an	2005	17669	15.1	7471	87489	17.741	24	4.17	21	67	154
Hanzhong	2020	49179	43.38	34417	660298	21	50	13.688	39.03	93.99	780
Hanzhong	2019	45033	42.45	32828	658860	20	57	13.347	38.3	92.25	768
Hanzhong	2018	42754	38.34	30380	617950	18.882	56	13.006	38.43	92.12	742
Hanzhong	2017	38671	37.91	28010	602428	18.288	46	12.27	38.1	95	820
Hanzhong	2016	33597	39.41	25595	581332	17.344	42	9.09	32.4	94.61	713
Hanzhong	2015	31001	37.98	23625	542477	14.945	42	7.54	35.06	92.89	713
Hanzhong	2014	28908	35.23	21725	489027	16.118	36	7.91	37.72	91.17	713
Hanzhong	2013	22843	34.74	22167	453668	16.486	34	7.51	38.21	89	617
Hanzhong	2012	22084	36.40	19827	436088	15.355	34	7.42	38	86	611
Hanzhong	2011	18952	36.7	17019	312773	14.345	34	6.91	37.65	97.4	601
Hanzhong	2010	14697	39.2	14509	217375	13.711	33	6.29	37.88	54	577
Hanzhong	2009	11834	41.25	12562	209208	14.858	31	5.86	41.31	39.44	650
Hanzhong	2008	10049	36.57	10155	169293	14.226	27	5.87	44.74	60	458
Hanzhong	2007	8319	36.98	8209	119225	14.431	27	4.16	24.89	72.77	164
Hanzhong	2006	7069	37.2	6925	82421	14.012	31	6.06	10.94	76.8	51
Hanzhong	2005	5771	38.33	6257	64548	13.804	31	6.02	18	66.9	113
Yulin	2020	112974	30.86	35682	1242882	22	78	29.908	37.88	94.98	1012
Yulin	2019	120908	28.9	33904	1241819	21	73	28.191	37.55	94.51	965
Yulin	2018	112845	31.18	31317	1103075	19.849	69	26.474	36	94.04	956
Yulin	2017	99076	31.03	28954	1016366	19.195	64	18.69	39.1	89.5	738
Yulin	2016	81764	33.53	29781	920029	17.432	64	18.2	41.2	88.46	779
Yulin	2015	77267	32.06	27765	224686	16.296	64	27.8	37.44	86.82	682
Yulin	2014	86482	27.69	25676	937142	29.23	70	20.82	35.07	74.31	679
Yulin	2013	75511	25.35	26820	980844	15.156	70	14.99	28.94	84.06	401
Yulin	2012	79587	23.05	24140	965976	13.962	52	12.84	34.83	80	387
Yulin	2011	68358	24.02	20721	729874	13.278	52	13.23	27.56	86.57	209
Yulin	2010	52480	26.11	17545	493799	13.314	52	12.77	25.38	90.04	249
Yulin	2009	38906	28.52	14856	404878	13.06	52	13.66	27.12	32	200
Yulin	2008	30243	14.79	12197	319780	12.854	41	12.13	28.85	45	174
Yulin	2007	20277	18.16	8850	229386	14.246	36	10.88	30.58	22.5	1
Yulin	2006	13312	23.79	6691	133521	13.761	74	8.97	32.31	0	26
Yulin	2005	9723	28.97	6100	105006	13.578	74	10.9	34.04	0	53
Ankang	2020	43378	45.27	28247	643579	22	45	16.291	40.15	92.69	428
Ankang	2019	44241	41.51	27016	631595	20	45	16.319	39.98	91.72	293
Ankang	2018	42544	33.84	24977	587142	18.168	45	16.347	39.98	90.75	442
Ankang	2017	36662	35.11	23073	605572	16.469	45	16.1	39.62	90.12	440
Ankang	2016	31770	34.66	25962	565252	15.638	45	15.84	40.44	91.76	409
Ankang	2015	29193	32.32	23985	536881	24.18	40	16.47	43.58	92.53	452
Ankang	2014	26117	31.39	22062	483045	14.004	40	16.08	39.95	99.7	427
Ankang	2013	19628	31.86	22533	486953	14.136	39	16.09	40.54	85.78	357
Ankang	2012	18878	34.71	20300	461997	13.359	38	15.31	37.92	56.24	315
Ankang	2011	15477	37.34	17365	311900	12.802	32	13.85	32.63	51.35	360
Ankang	2010	12428	39.9	14642	225131	11.845	30	13.91	34.8	11.79	339
Ankang	2009	10341	41.54	12525	188309	11.898	29	13.74	35.3	45	339
Ankang	2008	8802	40.17	10150	150176	11.687	29	14.95	35.79	44	337
Ankang	2007	7067	42.5	8051	96087	12.3	27	16.67	38.44	43.98	337
Ankang	2006	5935	44.01	6860	66556	14.622	27	3.72	37.33	81.88	587
Ankang	2005	5191	44.68	6388	53173	13.467	27	14.03	33	31.6	182
Shangluo	2020	35381	48.58	26616	449885	20	26	12.387	39.29	94.19	300
Shangluo	2019	35181	42.64	25503	430771	19	26	10.365	36.21	91.42	345
Shangluo	2018	34674	34.98	23491	403075	18.251	26	8.343	34	92.42	280
Shangluo	2017	31856	34.4	21678	381520	17.241	26	8.61	31.8	88.05	275
Shangluo	2016	29574	33.01	25468	392181	15.134	26	8.21	23.12	84.42	167
Shangluo	2015	26415	33.23	23509	417127	14.45	26	11.82	21.96	89.04	206
Shangluo	2014	24538	32.24	21613	396983	14.926	26	11.23	22.69	90	181
Shangluo	2013	20354	32.37	22257	385714	14.15	25	11.42	23.6	90	169
Shangluo	2012	18097	35.14	19998	387352	13.175	22	11.95	26.82	85	169
Shangluo	2011	15510	35.63	17344	265003	12.977	13	14.12	40.92	83	148
Shangluo	2010	12209	38.49	14811	201300	11.882	24	14.32	21.71	66.4	135
Shangluo	2009	9411	41.79	12857	168322	11.751	24	13.7	21.67	49.8	129
Shangluo	2008	7291	35.38	10688	147551	11.712	24	11.86	21.63	33.2	125
Shangluo	2007	5704	38.36	8870	97594	13.189	24	11.28	21.42	16.6	120
Shangluo	2006	4800	39.21	7703	65279	12.701	24	8.14	15	0	70
Shangluo	2005	4151	40.2	7038	50362	12.427	24	9.43	15	0	69
Lanzhou	2020	66680	65.68	40152.4	824400	43.825	235	21.562	40.03	96.38	2912
Lanzhou	2019	75217	64.87	38095	882874	43.184	235	21.535	38.55	97.7	2899
Lanzhou	2018	73042	64.11	35014	799798	42.543	253	21.508	36.94	96	2906
Lanzhou	2017	67269	63.21	32331	803250	42	249	17.96	36.59	95.49	2685
Lanzhou	2016	61207	62.44	29661	740910	40.534	247	17.02	35.18	95.72	2656
Lanzhou	2015	56972	59.98	27088	671067	38.378	226	16.11	34.49	88.96	2111
Lanzhou	2014	54771	56.15	23030.1	514802	32.698	221	16.56	35.27	83.51	2101
Lanzhou	2013	48138	51.05	20766.8	429490	30.789	207	14.54	33.92	81.9	2005
Lanzhou	2012	43175	49.53	18442.8	403815	35.157	199	11.18	29.35	77.3	1741
Lanzhou	2011	37570	48.78	15952.6	339636	33.235	197	10.97	25.08	70.83	1720
Lanzhou	2010	34009	48.84	14061.8	295364	31.1	196	10.89	25.05	70.22	1714
Lanzhou	2009	27904	49.87	12760.7	269714	29.194	184	9.18	25.72	74.18	1691
Lanzhou	2008	25628	49.62	11676.8	230436	27.56	183	7.58	26.39	60.96	1847
Lanzhou	2007	22325	50.57	10271.2	181881	27.831	176	6.69	34.91	60.28	1626
Lanzhou	2006	20419	50.96	9418	111219	28.061	169	10.7	36.47	58.19	1860
Lanzhou	2005	18296	52.01	8529	91528	27.257	161	8.45	35	57.89	1705
Jiayuguan	2020	91000	34.45	44773.9	50991	46.81	70.4	59.247	40.34	98.5	863
Jiayuguan	2019	112219	35.55	42601	44775	47.048	70.4	38.986	40.12	98	852
Jiayuguan	2018	119418	37.54	39629	49846	47.286	70.4	18.725	39.9	99.56	841
Jiayuguan	2017	84677	46.16	36491	41249	41.143	70.4	19.84	39.68	92.78	829
Jiayuguan	2016	62641	57.79	33540	38380	41.143	70.4	19.15	39.46	92	818
Jiayuguan	2015	78336	40.68	30714	35925	41.679	70	18.49	39.24	100	82
Jiayuguan	2014	101955	28.57	26894	31233	35.021	68	17.14	39.71	92	447
Jiayuguan	2013	113109	23.86	24294.5	30069	42.2	68	15.77	37.38	92	361
Jiayuguan	2012	115123	16.79	22005.9	20581	41.818	63	14.82	37.14	100	361
Jiayuguan	2011	101306	16.75	18931.3	20048	39.846	55	17.07	36.8	91.56	345
Jiayuguan	2010	83425	18.5	16741.7	15175	32.982	50	16.82	34.74	83.12	330
Jiayuguan	2009	76087	19.7	15123.1	13290	34.978	44	16.91	35.27	83.99	328
Jiayuguan	2008	69415	16.75	14510.6	12487	32.437	42	17	35.79	82.99	258
Jiayuguan	2007	58856	17.17	13442.4	11197	34.068	41	15.64	34.85	75.2	258
Jiayuguan	2006	50933	18	11815.2	1255	36.911	38	15.32	32.74	74.42	283
Jiayuguan	2005	44686	19.71	10654	994	37.573	37	13.83	32	72.85	271
Jinchang	2020	81643	28.47	42662.2	89254	25.666	46	21.641	38.36	97.16	475
Jinchang	2019	73390	28.33	40553	90606	28.111	44	25.027	39.57	96.3	475
Jinchang	2018	56353	38.31	37480	82430	30.556	44	28.413	37.62	95.56	475
Jinchang	2017	47177	41.58	34672	80287	30.109	44	25.67	37.07	95.04	472
Jinchang	2016	44202	39.92	32073	74631	28.543	43	25.08	36.79	95.17	441
Jinchang	2015	47739	33.78	29670	71390	28.475	42	24.67	36.43	95.86	407
Jinchang	2014	54565	27.13	26260.2	54967	27.894	40	24.41	36.8	95.85	367
Jinchang	2013	53625	21.07	23786.4	55235	27.463	39	24.7	36.44	64.2	328
Jinchang	2012	52157	18.70	23295.1	53972	28.009	39	22.88	31	60.39	275
Jinchang	2011	50060	16.48	20074.4	43299	25.3	39	22.72	30.77	59.74	271
Jinchang	2010	43400	15.4	17678.6	35843	22.741	37	22.12	32.11	93.82	269
Jinchang	2009	41060	14.8	16316.7	33936	21.715	37	19.59	29.34	65.52	252
Jinchang	2008	41231	14.03	15408	10751	22.817	32	18.1	26.56	79.97	256
Jinchang	2007	45574	11.38	13260	26228	21.712	32	17.26	26.69	79.91	244
Jinchang	2006	32785	14.2	11256	12806	21.482	30	20.73	19.49	75.65	103
Jinchang	2005	24950	16.66	10175	10450	21.452	30	9.82	23	1.28	141
Baiyin	2020	32700	45.53	33103	373280	22.269	68	27.059	36.34	94.35	387
Baiyin	2019	27990	44.97	31769	350849	21.033	67	21.303	36.48	93.13	389
Baiyin	2018	29542	44.69	29470	313578	19.797	67	15.547	36.39	92.9	386
Baiyin	2017	26150	47.04	27465	295842	18.357	67	14.3	32.51	94.69	421
Baiyin	2016	25813	45.71	25313	291248	16.786	63	14.31	34.68	78.48	418
Baiyin	2015	25410	41.68	23438	260036	14.694	62	14.9	34.81	72.98	407
Baiyin	2014	26174	36.97	20052.8	221287	15.082	61	15	34.59	72.74	399
Baiyin	2013	26175	33.86	18279.7	220173	14.531	60	15.02	31.37	65.02	382
Baiyin	2012	25274	31.49	18532.7	232863	14.047	58	14.09	29.19	58.57	349
Baiyin	2011	20660	31.39	15959.9	169359	12.993	56	14.39	26.39	53.56	328
Baiyin	2010	17680	32.91	14213.2	153671	13.726	55	13.73	22.8	52.03	269
Baiyin	2009	15125	32.35	13134.8	131843	13.885	54	13.58	22.65	36.13	283
Baiyin	2008	13954	31.20	12158	110790	13.703	51	13.02	22.49	39.16	283
Baiyin	2007	11868	31.56	10860	86125	13.911	51	11.6	21.55	38.94	283
Baiyin	2006	10066	33.27	9043	52702	12.925	51	11.3	21	24.33	282
Baiyin	2005	8395	35.13	7928	36308	13.072	51	8.9	21	24.48	248
Tianshui	2020	22251	56.84	30056.8	645046	17.468	60	9.374	39.6	99.11	842
Tianshui	2019	18819	56.58	28707	619524	16.105	56	9.374	39.49	95.44	705
Tianshui	2018	19479	55.36	26581	616002	14.742	56	9.374	38.95	93.34	693
Tianshui	2017	17979	54.02	24612	590652	13.598	56	9.27	38.68	95.54	690
Tianshui	2016	17800	50.83	22684	525682	13.024	56	9.23	38.43	94.74	680
Tianshui	2015	16743	48.89	20809	465357	12.313	56	8.75	38.11	89.8	656
Tianshui	2014	15852	47.15	18564.6	390452	11.791	46	8.79	35.54	71.45	491
Tianshui	2013	12019	44.29	16892.3	351984	10.889	46	8.74	34.54	70.96	471
Tianshui	2012	12593	41.64	15177.3	348281	10.186	46	8.76	33.67	83.51	432
Tianshui	2011	10931	41.49	13051	259015	10.051	42	8.78	36.48	63.68	426
Tianshui	2010	8758	42.23	11506.7	206847	9.353	42	8.72	35.4	65.02	384
Tianshui	2009	7584	42.7	9931.55	203530	9.122	42	8.64	29.4	46.78	384
Tianshui	2008	6626	44.52	9050	161312	8.986	62	8.62	23.4	66.58	374
Tianshui	2007	5550	44.39	8319	113705	8.516	61	8.62	20.85	49.43	359
Tianshui	2006	4738	44.84	7585	80673	9.051	58	8.62	24.62	39.65	351
Tianshui	2005	4189	44.01	6957	60581	9.088	38	9.36	33	29.87	346
Wuwei	2020	35571	53.11	31580.1	366836	26.255	34	17.646	36.41	97.12	363
Wuwei	2019	26744	54.98	30048	358948	23.81	34	16.823	36.03	97.03	338
Wuwei	2018	25691	46.25	27668	327658	21.365	34	16	31	98.59	287
Wuwei	2017	23617	46.4	25572	306035	19.447	34	15.76	26.07	98.38	789
Wuwei	2016	25396	39.57	23612	62808	18.67	32	12.18	26.13	95.97	502
Wuwei	2015	22931	39.37	21702	269953	16.418	32	10.94	21.53	100	560
Wuwei	2014	22406	34.09	19035.6	214253	15.506	32	11.06	21.53	98	560
Wuwei	2013	20168	33.01	17368.3	217056	14.875	31	9.05	21.35	71.9	553
Wuwei	2012	18759	31.74	15397.4	208301	14.826	31	8.72	27.81	59.77	213
Wuwei	2011	15007	33.1	13261	170181	14.698	30	9.16	28.73	65	182
Wuwei	2010	10621	33.56	11550.8	135558	12.297	27	10.16	31.93	86	182
Wuwei	2009	10068	33.99	10446.6	122622	11.13	27	10.24	30.6	83.12	163
Wuwei	2008	11021	39.84	9490	104223	12.535	27	10.39	29.26	82.85	260
Wuwei	2007	9885	38.95	8547	75246	12.301	25	10.88	24.32	87.46	280
Wuwei	2006	8633	39.75	7465	56142	13.294	25	11.01	23.76	68.36	280
Wuwei	2005	7322	40.53	6606	42469	11.914	25	11.02	23	65.21	117
Zhangye	2020	41177	53.84	28975.9	265827	28.259	45	12.449	36.37	96.73	663
Zhangye	2019	36314	54.84	27465	247301	27.595	45	12.845	35.82	96.7	655
Zhangye	2018	33105	55.87	25267	230195	26.931	45	13.241	38.91	96.67	1285
Zhangye	2017	30729	54.75	23309	234646	25.252	52	24.64	38.91	95.47	1275
Zhangye	2016	32729	46.86	21503	227292	23.626	64	20.4	38.94	90.5	1110
Zhangye	2015	30704	45.16	19673	197495	22.611	64	27.19	19.03	90.5	443
Zhangye	2014	29852	42.37	17385.8	174520	20.979	64	33.26	19.52	71.64	391
Zhangye	2013	25647	38.93	15877.4	160653	18.835	63	22.21	19.78	69.44	337
Zhangye	2012	24204	36.44	14394.7	149867	17.913	37	21.68	29.57	56.38	292
Zhangye	2011	21357	34.76	12399.6	108085	16.845	36	19.85	30.25	55.38	290
Zhangye	2010	17101	35.25	10855.3	87894	15.409	34	16.68	26.5	50.27	302
Zhangye	2009	14949	34.29	10153.3	79304	14.052	28	16.23	24.91	80.87	302
Zhangye	2008	13285	32.73	9315	79378	14.271	28	14.28	23.32	76.99	200
Zhangye	2007	11514	32.91	8595	49091	14.131	27	14.81	20.7	81.4	134
Zhangye	2006	9967	34.55	7995	36488	14.778	26	11.11	17.75	35	107
Zhangye	2005	8651	34.14	7595	28251	14.503	23	10.95	21	35	95
Pingliang	2020	25623	52.42	31096.3	503068	26.804	42	22.939	39.59	98.05	397
Pingliang	2019	21514	52.87	29644	458973	23.218	42	23.165	39.54	96.76	397
Pingliang	2018	17225	51.47	27448	415454	19.632	42	23.391	39.44	96	387
Pingliang	2017	16825	52.73	25415	382906	19.632	42	20.77	39.36	30	370
Pingliang	2016	17486	47.17	23446	381300	18.449	36	19.69	43.28	88.01	283
Pingliang	2015	18490	45.02	21490	362770	16.715	36	19.28	18.94	76.17	213
Pingliang	2014	16776	39.87	19086.1	289849	16.26	36	18.79	34.83	34.8	245
Pingliang	2013	14702	34.75	17351	344445	14.856	38	19.13	1	35	213
Pingliang	2012	15607	31.45	15505.8	312147	13.167	36	18.53	0.97	27	173
Pingliang	2011	13320	31.06	13354.6	206588	13.073	22	18.91	0.59	18.3	171
Pingliang	2010	10504	31.27	11765.6	169359	11.893	20	18.74	0.6	44.98	169
Pingliang	2009	8899	32.46	10678.3	158159	11.873	49	19.43	18.71	71.65	167
Pingliang	2008	7982	34.28	9701	144598	12.067	48	19.62	36.81	46.83	203
Pingliang	2007	6753	36.07	8788	87998	11.11	48	19.89	13.79	22	180
Pingliang	2006	5742	37.17	7850	66922	10.937	48	20.43	13.79	10	180
Pingliang	2005	4915	85.34	7134	47435	10.809	36	9.02	18	0	134
Jiuquan	2020	62187	41.55	40069.5	237597	29.949	56	12.433	45.49	97.58	573
Jiuquan	2019	54729	43.83	38234	229008	33.303	54	12.359	37.5	97.64	457
Jiuquan	2018	53043	53.65	35239	218071	36.657	54	12.285	37.22	97.43	457
Jiuquan	2017	49200	53.71	32478	212074	34.646	53	11.71	37.21	93.78	452
Jiuquan	2016	51721	49.92	30072	220740	25.893	55	11.75	35.47	89	441
Jiuquan	2015	48920	48.49	27793	207213	19.464	52	11.84	37.06	90	403
Jiuquan	2014	55000	40.49	24650.6	184212	21.817	49	12.55	35.78	82.3	347
Jiuquan	2013	57832	36.39	22389.2	165546	20.451	48	12.88	36.44	82.3	343
Jiuquan	2012	52116	34.36	20062	142167	22.348	41	12.56	38.17	80	313
Jiuquan	2011	43825	35.42	17265.2	106840	22.432	40	13.98	36.03	59.9	303
Jiuquan	2010	39562	34.73	15103.6	90555	21.593	38	13.93	40.68	37.2	303
Jiuquan	2009	31512	37.05	13704.6	81248	20.587	37	13.69	37.15	31.63	276
Jiuquan	2008	24759	33.55	12437	74097	21.221	36	12.56	33.61	90	257
Jiuquan	2007	20524	34.78	11269	46113	20.252	29	12.27	32	95	146
Jiuquan	2006	17626	35.93	10128	33875	21.566	29	13.89	31.83	95	144
Jiuquan	2005	14937	37.09	9224	28133	21.582	29	20.93	28	95	145
Qingyang	2020	34593	39.85	33615.6	528529	16.774	30	17.026	34.31	98.15	257
Qingyang	2019	32690	38.38	32107	517098	17.226	30	16.942	32.04	96.49	245
Qingyang	2018	31312	39.75	29646	445427	17.678	30	16.858	31.9	94.59	245
Qingyang	2017	26031	42	27476	427411	15.367	25	16.18	31.08	78.15	160
Qingyang	2016	26734	37.53	25300	428865	14.578	25	16	33.2	78.15	150
Qingyang	2015	27366	33.79	23426	408253	13.729	24	15.96	33.75	61.42	141
Qingyang	2014	30087	28.61	20637	327259	14.09	24	15.26	33.38	58.5	133
Qingyang	2013	22931	27.81	18760.9	363942	12.556	25	14.36	1.04	81	70
Qingyang	2012	23882	23.97	16661.5	294033	11.849	25	13.4	25.64	80	77
Qingyang	2011	20506	23.8	14388.1	255580	10.733	25	12.73	27	41.2	84
Qingyang	2010	16172	25.65	12452.8	191434	10.082	21	11.06	14	32.71	52
Qingyang	2009	11973	25.64	11130	181728	9.557	17	9.23	15.29	85	16
Qingyang	2008	9872	23.89	9939	158727	9.689	14	8.75	16.57	81	16
Qingyang	2007	7998	24.63	8396	107889	9.521	14	7.82	16.43	40.5	16
Qingyang	2006	6830	25.69	7590	81913	10.134	14	7.91	16.43	0	16
Qingyang	2005	5582	27.06	6883	61723	10.565	13	7.89	16	0	16
Dingxi	2020	17430	64.07	27612.1	597785	20.319	26	14.319	30.1	95.34	371
Dingxi	2019	14746	65.42	26222	546810	18.602	25	13.976	26.97	92.8	353
Dingxi	2018	12656	59.55	24302	494318	16.885	25	13.633	26.4	94.34	353
Dingxi	2017	11693	58.24	22543	483714	15.785	25	13.52	25.67	92.22	332
Dingxi	2016	11892	53.43	20815	458960	14.647	25	13.47	25.4	88.89	332
Dingxi	2015	10987	52.95	19167	402559	13.644	25	13.35	25.16	87.5	329
Dingxi	2014	10470	50.35	17216.9	323907	12.459	23	13.03	27.22	75.51	212
Dingxi	2013	8407	44.98	15723.2	295906	11.633	23	12.73	27.04	25.65	190
Dingxi	2012	8157	42.72	14280.8	307267	11.768	23	12.01	26.48	25.07	245
Dingxi	2011	6916	44	12289.6	225318	10.073	23	10.86	26.26	28.64	245
Dingxi	2010	5304	44.31	10790.2	182205	9.648	23	8.96	25.91	57.23	245
Dingxi	2009	4491	45.66	9857.77	172474	9.525	23	8.25	25.5	53.04	164
Dingxi	2008	3602	40.97	9072	143348	9.624	23	6.25	25.09	57.63	160
Dingxi	2007	3398	39.01	8343	97477	9.115	22	6.55	8.45	46.67	186
Dingxi	2006	2767	41.11	7292	76729	9.355	22	5.57	9.21	50.66	173
Dingxi	2005	2396	40.42	6510	55467	9.136	22	5.29	5	37.07	56
Longnan	2020	18710	58.98	26791.4	508860	17.283	14	10.946	36	89.63	103
Longnan	2019	16868	58.3	25613	475276	15.15	14	11.111	36	91.41	73
Longnan	2018	14426	61.6	23782	446358	13.017	14	11.276	23	80.29	103
Longnan	2017	13113	61.61	22185	416162	13.481	14	10.49	10.1	69.17	45
Longnan	2016	13805	56.70	20504	382997	9.344	14	6.05	3.07	84.01	40
Longnan	2015	12172	54.55	18915	336905	8.472	14	4.26	2.71	83.72	87
Longnan	2014	10171	48.35	17001.3	287875	8.93	14	4.32	3.14	67.17	32
Longnan	2013	8816	45.65	15554.8	270333	10.555	14	4.3	2	45.75	23
Longnan	2012	8809	44.04	14076.7	283952	9.793	14	4.29	2	39.6	23
Longnan	2011	6457	43.8	12123.6	196142	9.4	14	4.16	2	29.7	23
Longnan	2010	6457	45.1	10622.7	159135	8.869	14	4.22	1.64	19.8	20
Longnan	2009	5428	47.83	9477.31	161498	8.597	8	4.25	2.2	27.1	19
Longnan	2008	4396	44.32	8661	172961	8.697	8	2.95	2.75	22.47	19
Longnan	2007	4067	35.74	7653	95110	7.924	7	3.14	3.71	17.85	19
Longnan	2006	3421	36.63	7071	79269	9.226	6	3.31	4.06	13.22	19
Longnan	2005	2730	38.81	6304	54498	9.237	6	3.105	1	8.59	10
Xining	2020	54439	65.33	36959	522381	54	106	12.699	10.49	94.87	1838
Xining	2019	55812	66.09	34846	584938	51	98	12.5	40.58	94.91	1688
Xining	2018	54439	60.04	32460	528401	48	95	12.301	40.5	76.8	1645
Xining	2017	54808	53.44	30007	465621	44	95	9.75	41	76.70	1631
Xining	2016	53756	49.14	27505	441135	42	92	7.89	40.57	75.57	1597
Xining	2015	49197	48.66	25202	407928	39	90	7.46	38.92	74.44	1551
Xining	2014	46762	46.7	22875	345903	36	90	7.24	39.11	73.12	1500
Xining	2013	43107	43.73	19444.2	307716	31	85	7.16	38.55	71.20	1317
Xining	2012	38034	44.70	18946	429004	29	75	7.15	37.64	67.04	1180
Xining	2011	34743	43.08	17021	244771	26	75	7.01	37.13	62.87	968
Xining	2010	28428	45.05	15133	225562	24	67	7.35	40.97	58.71	761
Xining	2009	22865	46.41	12911	135371	27	43	7.26	38.29	54.47	707
Xining	2008	19494	41.59	11929	114645	23	66	7.25	35.61	52.35	786
Xining	2007	15999	43.87	10636	88631	20	65	7.03	35.05	39.96	781
Xining	2006	13326	46.65	9335	63587	16	64	7.04	34.5	24.56	776
Xining	2005	11398	49.45	8397	50566	16	64	6.81	30	32.9	498
YingChuan	2020	69283	53.77	39416.4	473053	52.774	195	25.773	40.91	95.7	2455
YingChuan	2019	83492	52.89	28317	408302	51.475	191	20.542	41.25	95.6	2431
YingChuan	2018	84964	50.85	35586	384219	50.176	203	15.311	42.02	95.5	2419
YingChuan	2017	81660	46.4	32981	360501	47.566	194	14.17	42	95.2	2400
YingChuan	2016	74288	45.34	30478	322099	45.141	171	13.72	57.71	95.2	2318
YingChuan	2015	69594	43.81	28261	296120	42.281	167	13.38	40.84	93.8	2454
YingChuan	2014	65942	42.17	26118	265523	36.015	149	14.07	43.66	93	2213
YingChuan	2013	74510	42.28	23940	242037	37.248	149	14.2	40.95	100	2173
YingChuan	2012	56528	41.79	21769	187039	34.862	135	13.65	41.72	100	1780
YingChuan	2011	48964	42	19335	180013	33.668	126	15.89	41.17	92	1556
YingChuan	2010	41520	44.64	16958	176372	33.382	121	15.28	42.88	91.8	1556
YingChuan	2009	34453	44.98	15464.5	130572	32.639	115	15.06	39.72	90.93	1545
YingChuan	2008	31436	45.35	14180	106048	31.7	111	13.05	36.56	87.61	830
YingChuan	2007	27845	44.56	12185.5	94565	30.52	107	13.13	36.02	82.23	767
YingChuan	2006	23500	46.99	10068	47744	29.278	106	13.11	30.1	74.03	647
YingChuan	2005	20725	48.32	8852	36684	30.292	95	14.13	24	61.63	589
Shizuishan	2020	70901	45.2	34157.6	169366	31.624	103	36.995	43.82	99.88	1290
Shizuishan	2019	63494	45.7	33016	146380	30.947	103	36.85	43.16	99.84	1290
Shizuishan	2018	75391	34.33	30583	138168	30.27	103	36.705	40.76	97.62	1185
Shizuishan	2017	66956	34.4	28186	122316	29.338	103	37.68	40.75	95.57	1117
Shizuishan	2016	64880	31.92	25970	123201	31.36	103	33.11	40.62	95.04	1111
Shizuishan	2015	61845	30.71	24168	134698	29.317	103	32.68	40.56	94.5	1111
Shizuishan	2014	61001	29.9	22380	110879	26.301	99	30.86	41.33	100	1055
Shizuishan	2013	57979	30.39	20703	109036	27.115	103	15.52	0.39	100	1055
Shizuishan	2012	55566	29.92	18906	125073	25.323	103	15.78	39.66	77.02	1038
Shizuishan	2011	50377	29.93	16702	98546	22.543	100	15.6	38.2	77.94	1058
Shizuishan	2010	41163	31.33	14408	93916	24.86	94	15.81	40.43	83.55	1038
Shizuishan	2009	37050	29.01	14110	68105	24.866	114	12.85	39.92	86.91	988
Shizuishan	2008	32102	22.54	13042	60849	23.285	94	11.65	39.41	74.58	788
Shizuishan	2007	22264	25.19	10675	52364	23.457	87	24.64	34.64	77.1	526
Shizuishan	2006	17863	27.87	9131	21988	25.49	71	14.53	29.34	32.75	245
Shizuishan	2005	15118	29.2	7917	18353	22.62	71	11.08	26	30.05	335
Wuzhong	2020	44971	42.44	31159.5	377013	23.076	56	27.831	42.74	62.31	521
Wuzhong	2019	40889	43.59	29616	324678	21.385	56	28.111	42.29	93.97	467
Wuzhong	2018	37922	30.92	27478	311272	19.694	55	28.391	41.04	91.3	467
Wuzhong	2017	36394	29.8	25364	309621	18.51	55	19.32	40.61	89.02	465
Wuzhong	2016	32039	30.87	23351	258210	17.183	54	23	40.93	72.27	465
Wuzhong	2015	29698	30.57	21553	240148	16.402	98	22.9	22.46	94.58	465
Wuzhong	2014	28572	28.9	19853	195428	15.847	50	25.25	40.7	62.92	444
Wuzhong	2013	24439	31.58	18298	191330	16.013	48	24.22	39.06	56	477
Wuzhong	2012	24166	30.83	16674	178010	14.153	45	23.58	39.51	59.98	389
Wuzhong	2011	21107	30.76	14720	151879	12.79	30	21.7	47.17	47.67	304
Wuzhong	2010	15685	31.71	12940	141631	12.476	28	20.12	38.79	89.6	355
Wuzhong	2009	13624	30.37	12649.2	108448	12.747	28	19.76	32.72	62.81	313
Wuzhong	2008	12982	28.75	11493	88743	12.905	28	18.51	26.64	89.91	259
Wuzhong	2007	10676	29.57	10724	77445	13.285	21	17.91	25.52	66.77	215
Wuzhong	2006	9503	30.62	8394	50293	13.309	21	18.19	26.43	76.83	179
Wuzhong	2005	8079	33.5	7516	31787	12.689	19	6.15	10	51.01	75
Guyuan	2020	30719	59.94	30052.1	421577	22.822	45	29.521	41.22	97.58	824
Guyuan	2019	25886	62.92	28727	358557	20.252	44	29.087	39.45	94.02	731
Guyuan	2018	24544	53.04	26709	350101	17.682	44	28.653	36.45	91.82	715
Guyuan	2017	22061	53.8	24628	391610	16.642	37	30.58	36.68	91.8	645
Guyuan	2016	19720	54.04	22717	356298	14.913	35	31.6	36.66	79.62	251
Guyuan	2015	17796	51.96	21144	290734	14.042	52	26.39	21.56	73.11	248
Guyuan	2014	16268	50.71	19677	256307	13.659	40	26.65	27.45	79	234
Guyuan	2013	11880	49.32	18085	240064	12.84	39	27.85	28.15	74.01	232
Guyuan	2012	12619	49.26	16223	203186	12.406	37	20.92	27.97	73.97	219
Guyuan	2011	10785	47.79	14322	197282	12.576	35	19.64	28.31	68.9	178
Guyuan	2010	6874	50.05	12556	164865	12.188	35	19.06	28.31	60	178
Guyuan	2009	5891	49.72	11793.8	128971	12.975	32	18.37	26.59	90	82
Guyuan	2008	5108	51.08	10775	105814	12.679	32	14.98	24.88	74.03	70
Guyuan	2007	4054	51.74	10183	98110	11.928	32	18.51	24.38	72.7	167
Guyuan	2006	3463	52.34	7401.6	51743	12.835	32	18.8	22.5	71.37	170
Guyuan	2005	2992	52.18	6528	42037	12.637	32	6.27	21	70.04	132
Zhongwei	2020	41122	44.77	30478.5	289361	17.862	30	46.734	43.63	99.38	393
Zhongwei	2019	37358	43.46	29602	243069	17.066	30	39.209	42.47	97.39	392
Zhongwei	2018	34653	42.16	27372	220198	16.27	32	31.684	40.1	97.98	439
Zhongwei	2017	32374	41.2	25344	208044	15.295	32	29.32	39.51	97.09	435
Zhongwei	2016	29549	40.55	23277	215354	14.355	54	32.54	23.37	96.2	435
Zhongwei	2015	27857	38.83	21604	201427	13.514	32	26.46	37.03	96.2	435
Zhongwei	2014	26354	38.44	19931	175753	12.782	39	27.49	36.82	96.7	396
Zhongwei	2013	23705	39.15	18421	152895	12.593	38	25.94	36.32	99.6	390
Zhongwei	2012	22779	39.29	16610	134950	11.55	36	25.94	36.64	99.98	364
Zhongwei	2011	19624	38.66	14750	115097	11.695	36	17.78	24.19	95.9	242
Zhongwei	2010	15596	40.16	12997	106831	11.311	32	19.02	26.03	77.83	214
Zhongwei	2009	12617	41.2	12809.5	89585	11.436	27	19.32	39.92	83.53	212
Zhongwei	2008	10498	37.26	11731	69276	11.378	26	19.04	53.81	44.78	196
Zhongwei	2007	8800	36.75	10448	49992	12.722	22	19.37	19.64	89	366
Zhongwei	2006	7246	42.83	8111	31104	12.036	19	19.12	28.74	84	352
Zhongwei	2005	6423	42.83	7196	25272	12.116	17	7.03	8	13.2	76
