# Supplementary material for: Contradiction or harmony? Spatial and temporal relationships between new urbanization and rural revitalization in the Yellow River Basin from a coupling perspective
Source: PLoS One. 2023 Jul 20;18(7):e0288600. doi: 10.1371/journal.pone.0288600 (PMC10358882; doi:10.1371/journal.pone.0288600)
Supplement: S1 File — (ZIP) [file pone.0288600.s001.zip › Supporting information/S1 File.Original data of new urbanization, rural revitalization and influencing factors in 99 prefecture-level cities in the Yellow River basin/Rural revitalisation indicators initial data.xlsx]

## Sheet: Original data
City	Year	Agriculture, forestry, animal husbandry and fishery output value proportion	Grain yield	Agricultural machinery total powe	Rural employment personnel	Per capita living consumption expenditure of rural residents	Per capita net income of rural residents	Fertilizer application rate	PM2.5 air quality
Taiyuan	2020	1.62	24.53	51.17	42	13969	19655	2.24	33.96
Taiyuan	2019	1.42	22.42	49.1	43.69	13228	18377	2.31	36.53
Taiyuan	2018	2.05	29.23	46.21	45.37	12365	16860	2.55	40.72
Taiyuan	2017	2.35	31.29	44	47.06	11546	15595	2.83	45.85
Taiyuan	2016	2.6	29.93	55.73	48.74	10929	14591	2.87	43.17
Taiyuan	2015	2.7	29.93	140.02	49.5	10124	13626	2.9	43.99
Taiyuan	2014	3	33.9	137.9	49.33	9444	12616	2.9	46.91
Taiyuan	2013	2.99	32.78	133.61	49.09	8743	11425	2.9	49.88
Taiyuan	2012	2.73	31.95	128.4	49.39	7730	10201	2.91	51.22
Taiyuan	2011	3.04	31.6	123.16	48.04	6944	8995	2.77	61.38
Taiyuan	2010	3.15	32.16	120.29	49.12	4578	7703	2.65	52.11
Taiyuan	2009	3.26	31.85	119.41	49.27	4288	6904	2.73	46.43
Taiyuan	2008	2.72	30.61	116.18	48.78	4137	6420	2.66	49.07
Taiyuan	2007	2.84	30.63	116.17	50.27	3601	5612	2.54	53.59
Taiyuan	2006	3.42	28.54	119.09	50.28	3140	4958	2.41	57.87
Taiyuan	2005	3.85	29.19	119.43	50.29	2847	4434	2.45	49.55
Datong	2020	10.53	123.66	115.33	44	8926	11610	7.86	28.41
Datong	2019	8.96	123.19	108.84	51.49	8381	10725	7.88	29.01
Datong	2018	9.57	123.29	101.32	58.98	7623	9710	7.82	31.46
Datong	2017	10.42	112.66	96	66.47	6814	8862	7.55	33.08
Datong	2016	10.88	103.5	108.08	73.96	6292	8217	8.13	34.79
Datong	2015	10.14	103.5	196.84	73.9	5961	7798	8.25	35.69
Datong	2014	10.77	104.02	192.79	73.99	5454	7137	8.8	39.23
Datong	2013	10.5	102.55	185.03	72.72	4993	6441	9.06	37.89
Datong	2012	9.08	94.9	176.05	72.32	4640	5710	8.84	39.24
Datong	2011	10.02	85.9	167.04	71.91	4118	4996	8.3	39.81
Datong	2010	9.58	83.57	160.55	70.98	2721	4112	8.12	39.75
Datong	2009	9.53	52.57	151.15	69.58	2085	3629	7.17	36.31
Datong	2008	9.53	65.12	144.82	68.27	2058	3389	7.08	37.33
Datong	2007	7.85	44.19	143.25	68.08	1758	3062	6.99	39.69
Datong	2006	11.17	77.49	139.66	67.26	1476	2684	6.9	44.71
Datong	2005	11.38	78.45	136.07	66.45	1411	2412	6.81	36.41
Yangquan	2020	3.1	23.1	36.41	22	13154	16510	1.45	35.04
Yangquan	2019	2.83	20.78	34.77	24.7	12030	15390	1.47	39.45
Yangquan	2018	2.86	27.28	34.08	27.39	10553	14078	1.51	43.91
Yangquan	2017	3.03	25.92	33	30.08	9541	12963	1.51	48.17
Yangquan	2016	3.29	24.93	42.1	32.78	8968	12172	1.45	46.66
Yangquan	2015	3.34	24.93	137.48	32.94	7994	11494	1.47	44.35
Yangquan	2014	3.54	29.36	136.48	32.62	7468	10742	1.39	53.03
Yangquan	2013	3.28	29.09	133.55	33.04	6294	9760	1.37	56.03
Yangquan	2012	2.74	28.04	130.43	33.41	5342	8699	1.28	54.77
Yangquan	2011	3.12	25.46	126.01	33.58	4998	7691	1.35	58.89
Yangquan	2010	3.01	20.82	121.52	33.43	4047	6572	1.38	54.8
Yangquan	2009	3.22	21.96	121.17	33.29	3894	5801	1.34	49.35
Yangquan	2008	3.16	22.04	118.88	32.96	3933	5427	1.33	50.54
Yangquan	2007	3.16	22.73	117.73	32.98	3753	4724	1.33	56.27
Yangquan	2006	3.19	20.25	115.05	32.17	3494	4140	1.15	60.31
Yangquan	2005	3.47	20.05	112.37	31.36	2684	3748	1.1	52.41
Changzhi	2020	7.52	121.23	129.47	78	12042	16327	10.87	34.27
Changzhi	2019	5.83	107.36	121.71	88.18	11339	15151	10.97	37.63
Changzhi	2018	7.15	150.24	115.13	98.36	10398	13818	11.16	40.22
Changzhi	2017	7.82	161.71	109	108.53	9611	12705	12.25	47.05
Changzhi	2016	8.85	157	165.51	118.71	9025	11863	12.54	47.96
Changzhi	2015	8.88	157	222.02	117.8	8524	11095	12.65	47.59
Changzhi	2014	7.97	162.19	217.08	119.21	7996	10311	12.56	50.72
Changzhi	2013	7.4	160.82	208.78	116.67	7323	9229	12.57	58.13
Changzhi	2012	6.25	159.02	198.52	116.71	6651	8218	11.89	58.34
Changzhi	2011	6.81	148.5	186.02	116.49	5636	7177	11.42	61.33
Changzhi	2010	7.46	143.05	176.2	112.33	4670	6032	11.01	52.32
Changzhi	2009	7.5	115.35	160.16	111.17	4077	5396	11.32	48.32
Changzhi	2008	9.23	142.47	148.55	110.2	3756	4991	11.01	52.42
Changzhi	2007	9.94	141.35	142.35	108.78	3124	4452	10.7	60.82
Changzhi	2006	11.63	143.08	137.75	108.04	2607	3922	10.39	62.07
Changzhi	2005	13.2	129.85	133.14	107.3	2176	3599	10.08	57.33
Jincheng	2020	7.62	66.37	63.5	54	11529	16054	6.07	32.68
Jincheng	2019	6.55	62.14	61.3	61.06	10834	14809	6.19	37.61
Jincheng	2018	6.67	80.8	59.86	68.11	10318	13566	6.08	39.2
Jincheng	2017	8.11	90.05	59	75.17	9278	12511	5.95	43.7
Jincheng	2016	9.05	96.23	109.7	82.22	9297	11635	6.52	44.19
Jincheng	2015	8.93	96.23	250.48	82.6	8194	10914	6.59	43.93
Jincheng	2014	7.71	73	248.39	83.08	7973	10087	6.65	44.83
Jincheng	2013	7.54	90.48	244.88	83.95	7609	9135	6.87	53.16
Jincheng	2012	6.62	97.45	240.17	83.76	6044	8134	7.08	54.71
Jincheng	2011	7.49	92.04	234	83.43	5289	7129	7.08	56.85
Jincheng	2010	7.37	91.46	225.26	83.44	3853	5970	6.88	47.73
Jincheng	2009	7.42	70.01	212.25	82.6	3651	5313	7	46.19
Jincheng	2008	7.71	86.45	202.01	83.29	3383	4905	7.12	46.57
Jincheng	2007	7.68	78.11	195.34	82.03	2982	4476	7.24	54.49
Jincheng	2006	8.19	85.3	194.4	80.95	2588	3971	7.36	56.12
Jincheng	2005	8.68	79.05	191.07	79.86	2375	3619	7.48	53.28
Shuozhou	2020	12.7	124.25	148.58	32	9654	15812	7.05	33.34
Shuozhou	2019	10.43	125.99	138.72	36.11	9115	14717	7.23	32.57
Shuozhou	2018	11.63	141.44	131.07	40.22	7923	13423	7.38	35.06
Shuozhou	2017	12.35	127.03	125	44.33	7759	12305	7.02	38.7
Shuozhou	2016	13.21	109.97	144.3	48.44	7698	11478	7.76	41.83
Shuozhou	2015	13.21	109.97	245.92	48.11	6837	10816	8.64	40.5
Shuozhou	2014	13.19	128.11	241.38	52.56	6431	10137	8.63	43.61
Shuozhou	2013	12.47	117.64	233	52.7	6941	9149	8.5	42.02
Shuozhou	2012	8.78	107	223.12	51.62	5544	8097	7.14	44.63
Shuozhou	2011	10.34	97.12	214.54	51.06	4922	7108	7.13	49.03
Shuozhou	2010	10.75	89.73	206.13	50.07	3369	5974	6.91	44.74
Shuozhou	2009	11.3	72.18	194.45	44.8	2827	5181	6.9	41.66
Shuozhou	2008	13.03	76.51	184.83	45.32	2974	4780	7.13	41.46
Shuozhou	2007	15.64	73.25	174.61	44.44	2327	4185	6.85	45.64
Shuozhou	2006	17.4	72.81	164.68	43.72	1904	3427	6.54	50.55
Shuozhou	2005	19.21	66.74	154.74	43.01	1743	3103	6.9	43.66
Jinzhong	2020	14.73	150.39	185.96	75	10481	15767	9.57	35.41
Jinzhong	2019	12.08	145.42	175.96	85.54	9833	14720	9.59	39.01
Jinzhong	2018	13.86	179.73	167.3	96.07	8893	13394	9.83	42.42
Jinzhong	2017	15.35	184.42	161	106.61	8097	12297	10.15	48.96
Jinzhong	2016	17.47	175.78	193.5	117.14	7737	11525	10.27	47.35
Jinzhong	2015	17.4	175.78	381.22	116.86	7334	10877	10.28	46.45
Jinzhong	2014	17.19	192.19	374.69	116.33	6851	10100	10.34	51.63
Jinzhong	2013	15.85	182.39	363.43	115.12	6330	9100	11.06	57.81
Jinzhong	2012	12.88	169.5	349.92	113.6	5971	8032	11.22	58.11
Jinzhong	2011	14.27	158.33	334.03	112.88	5352	6996	10.58	63.24
Jinzhong	2010	14.47	161.68	321.12	110.16	3801	5879	10.31	55.47
Jinzhong	2009	15.08	138.34	302.98	109.72	3074	5252	9.97	50.32
Jinzhong	2008	12.97	133.41	284.52	108.25	2890	4826	9.63	53.46
Jinzhong	2007	14.57	142.75	276.42	104.82	2642	4246	9.29	60.4
Jinzhong	2006	16.41	130.95	267.66	103.78	2399	3678	8.95	63.35
Jinzhong	2005	19.46	124.03	258.9	102.74	2173	3339	8.61	55.65
Yuncheng	2020	32.95	282.05	316.62	135	10076	12947	26.33	45.22
Yuncheng	2019	29.04	265.45	306.06	157.54	9851	11997	26.71	51.1
Yuncheng	2018	30.29	286.56	297.02	180.09	8710	10916	27.07	49.9
Yuncheng	2017	32.37	321.47	285	202.63	7730	9992	28.04	57.84
Yuncheng	2016	33.46	321.24	398.5	225.17	7513	9365	28.71	56.75
Yuncheng	2015	33.48	321.24	721.5	223.7	6838	8718	28.8	56.58
Yuncheng	2014	33.03	315.5	708.48	220.59	6126	8125	28.93	57.65
Yuncheng	2013	32.12	310.39	685.71	219.82	5569	7285	29.66	65.95
Yuncheng	2012	27.2	304.25	658.5	218.96	4671	6458	29.41	70.45
Yuncheng	2011	28.58	266.5	629.64	220.15	4141	5690	28.79	70.59
Yuncheng	2010	29.67	266.65	605.3	215.94	3010	4741	27.4	65.89
Yuncheng	2009	26.72	222.21	570.86	214.58	2904	4156	26.02	60.89
Yuncheng	2008	22.28	208.86	533.46	215.1	2846	3839	24.64	62.49
Yuncheng	2007	20.56	180	517.29	215.83	2531	3420	23.26	71.05
Yuncheng	2006	19.9	195.73	504.88	211.21	2260	3075	21.88	73.48
Yuncheng	2005	20.37	159.3	492.47	206.59	1855	2827	20.5	68.05
Xinzhou	2020	16.5	194.82	184.86	70	8390	9926	14.04	31.26
Xinzhou	2019	13.88	192.76	173.14	80.14	7838	9183	13.44	32.2
Xinzhou	2018	13.42	194.11	160.38	90.29	7291	8302	12.76	35.18
Xinzhou	2017	14.44	176.68	149	100.43	6883	7588	12.49	39.22
Xinzhou	2016	16.54	150.27	175.5	110.57	6650	7025	13.19	39.47
Xinzhou	2015	17.09	150.27	268.91	110.58	6500	6550	13.11	40.04
Xinzhou	2014	17.41	177.02	259.7	109.98	6412	6104	12.4	42.74
Xinzhou	2013	17.17	169.57	249.65	105.27	5949	5491	12.27	43.16
Xinzhou	2012	14.93	163.42	236.71	103.8	4850	4834	13.02	43.97
Xinzhou	2011	16.72	148.54	225.98	102.15	4160	4185	13.28	50.75
Xinzhou	2010	18.81	147.9	216.15	97.24	3450	3487	12.65	45.31
Xinzhou	2009	20.78	114.18	200.17	94.09	3079	3061	10.72	40.36
Xinzhou	2008	18.64	117	185.13	93.28	2894	2859	8.79	42.22
Xinzhou	2007	19.2	123.07	184.33	88.93	2543	2539	6.86	45.97
Xinzhou	2006	22.07	108.98	178.71	87.56	2023	2104	4.93	51.29
Xinzhou	2005	23.45	102.2	173.09	86.18	1887	1939	3	43.52
Linfen	2020	15.32	212.68	225.16	105	10104	13782	15.6	35.72
Linfen	2019	12.9	200.65	216.85	119.01	9528	12809	15.95	39.63
Linfen	2018	12.46	256.84	208.14	133.02	8863	11630	16.31	40.74
Linfen	2017	13.73	267.9	200	147.03	8157	10742	16.62	47.6
Linfen	2016	15.18	236.17	248.4	161.04	7664	10005	17.64	44.42
Linfen	2015	14.94	236.17	483.96	160.61	6623	9376	17.4	43.87
Linfen	2014	15.05	275.75	473.06	158.87	6009	8755	18.28	45.49
Linfen	2013	13.36	232.35	458.39	158.3	5113	7862	17.84	50.93
Linfen	2012	11.35	222.25	439.9	157.42	4483	6983	17	54.11
Linfen	2011	12.2	214.6	422.13	156.38	4281	6158	16.7	57.64
Linfen	2010	13.91	207.39	405.08	151.5	3422	5351	15.75	50.69
Linfen	2009	13.33	166.74	385.56	148.7	3118	4802	15.41	45.33
Linfen	2008	9.51	170.7	365.97	146.68	2894	4439	15.07	49.67
Linfen	2007	10.17	172.04	357.73	145.81	2551	4103	14.73	55.68
Linfen	2006	10.15	166.73	338.07	144.25	2107	3628	14.39	58.82
Linfen	2005	10.38	135.65	318.41	142.69	1859	3351	14.05	52.84
Luliang	2020	10.39	101.19	138.21	80	8006	10656	6.34	32.48
Luliang	2019	8.15	95.63	131.12	95.45	7553	9963	6.68	33.39
Luliang	2018	7.93	122.73	120.57	110.9	7046	9034	7.13	37.94
Luliang	2017	8.23	111.58	116	126.34	6369	8232	7.58	42.08
Luliang	2016	10.22	72.38	144.2	141.79	5940	7644	8	38.54
Luliang	2015	10.64	72.38	303.3	143.61	5572	7193	8.46	40.64
Luliang	2014	11.49	126.05	296.25	143.44	5403	6754	8.73	40.52
Luliang	2013	9.52	115.86	287.26	140.02	5021	6140	8.91	43.33
Luliang	2012	7.15	110.55	274.37	136.73	4530	5429	8.13	44.77
Luliang	2011	7.78	106.1	264.76	133.45	4120	4801	7.17	54.27
Luliang	2010	9.17	104.27	251.58	125.78	3510	3937	7.31	45.47
Luliang	2009	10.59	89.42	236.86	124.07	3271	3464	5.76	39.52
Luliang	2008	7.85	81.92	225.54	122.71	3053	3233	4.21	43.46
Luliang	2007	7.13	77.21	215.58	120.39	2547	2804	2.66	47.23
Luliang	2006	8.67	76.92	207.3	119.83	2327	2483	1.11	49.35
Luliang	2005	11.01	68.15	199.02	119.27	1914	2006	0.44	42.86
Hohhot	2020	7.97	174.01	261.79	52.65	15165	20489	13.78	32.26
Hohhot	2019	7.17	171.34	249.44	55.11	16279	18974	13.12	28.32
Hohhot	2018	6.53	155.28	238.7	58.57	15440	17190	12.97	28.86
Hohhot	2017	5.84	142.35	226	61.37	15257	15710	12.5	32.71
Hohhot	2016	6.3	130.82	216.49	61.43	14353	14517	12.69	32.4
Hohhot	2015	7.29	130.25	258.91	61.45	13223	13491	12.27	34.94
Hohhot	2014	7.71	132.2	246.73	59.81	12232	12538	11.91	34.98
Hohhot	2013	8.67	136.9	236.41	58.7	11110	11398	11.56	35.41
Hohhot	2012	8.62	121.9	226.14	58.83	8175	11361	11.58	36.93
Hohhot	2011	8.96	117.5	218.71	58.2	7090	10038	11.12	38.29
Hohhot	2010	8.7	116.1	206.23	58.44	5526	8746	10.69	38.02
Hohhot	2009	8.38	119.5	194.61	58.46	4823	7802	9.52	36.29
Hohhot	2008	10.12	119.4	185.04	59.55	3756	7051	9.18	34.39
Hohhot	2007	9.89	107.38	170.82	59.28	3267	6121	8.61	35.55
Hohhot	2006	10.18	120.07	156.63	58.3	3050	5308	8.23	39.5
Hohhot	2005	11.11	114.83	151.67	58.84	2761	4631	8.32	35.45
Baotou	2020	6.76	112.74	146.32	30.91	13205	20710	7.24	25
Baotou	2019	6.29	109.47	138.94	32.41	12966	19174	7.56	23.29
Baotou	2018	5.49	108.41	129.1	32.87	11855	17435	7.57	26.23
Baotou	2017	3.9	109.98	122	32.57	11435	15901	7.2	27.61
Baotou	2016	4.38	106.37	115.93	31.79	11014	14692	7.72	30.55
Baotou	2015	4.84	105.65	164.8	32.57	10099	13667	7.73	30.99
Baotou	2014	4.94	108.3	160.68	32.77	9724	12713	7.73	31.18
Baotou	2013	5.05	111.75	156.31	32.02	8929	11547	7.6	28.08
Baotou	2012	4.68	101.75	155.32	32.26	7869	11421	6.96	29.89
Baotou	2011	4.76	100.25	150.63	32.57	6943	10059	6.7	32.63
Baotou	2010	4.8	99.25	149.03	32.95	6132	8766.4	6.62	35.45
Baotou	2009	4.46	100.6	146.72	34.38	5522	7826	6.71	33.33
Baotou	2008	5.2	100.1	136.62	25.73	4966	7076	6.69	29.94
Baotou	2007	6.13	97.62	124.51	34.12	4381	6148	6.36	30.54
Baotou	2006	6.08	98.29	116.05	34.7	3640	5338	6.17	36.88
Baotou	2005	6.32	84.78	133.24	37.14	2899	4667	5.8	30.13
Wuhai	2020	1.91	3.34	6.53	1.85	17025	21812	0.29	32.83
Wuhai	2019	1.67	3.32	6.36	2.03	16784	20296	0.3	30.52
Wuhai	2018	1.77	3.62	6.2	2.01	15494	18418	0.3	37.34
Wuhai	2017	1.52	3.99	6	1.91	15265	16821	0.38	40.04
Wuhai	2016	1.51	4.16	5.86	1.42	14537	15475	0.38	40.88
Wuhai	2015	1.48	4.1	8.67	1.46	13734	14402	0.37	47
Wuhai	2014	1.39	4.1	8.44	1.47	12980	13422	0.36	40.73
Wuhai	2013	1.55	4.1	8.04	1.47	11941	11878	0.33	45.44
Wuhai	2012	1.47	3.8	7.81	1.57	10118	12429	0.33	45.86
Wuhai	2011	1.53	3.55	7.78	1.64	10023	10786	0.33	52.59
Wuhai	2010	1.6	3.5	7.71	1.75	5115	9244.7	0.4	53.83
Wuhai	2009	1.66	3.25	8.04	1.8	6089	8226	0.42	44.54
Wuhai	2008	1.93	3.2	7.84	2.82	4204	7475	0.74	42.14
Wuhai	2007	2.03	3	12.63	2.5	4237	6498	0.67	45.21
Wuhai	2006	2.23	3.41	17.92	3	4296	5640	0.68	54.52
Wuhai	2005	2.55	3.17	18.99	2.98	4355	4635	0.65	44.58
Chifeng	2020	33.6	611.69	630.46	172.31	11481	13740	26.82	17.77
Chifeng	2019	32.06	605.19	583.33	181.37	11687	12620	29.68	17.89
Chifeng	2018	33.29	594.71	540.3	184.62	10593	11373	30.38	21.81
Chifeng	2017	33.47	552.2	497	184.13	10092	10352	35.13	22.76
Chifeng	2016	25.75	503.25	470.5	189.56	9476	9517	35.83	23.33
Chifeng	2015	24.83	516	608.72	193.55	8922	8812	34.79	26.96
Chifeng	2014	25.66	510	565.89	191.44	8109	8114	34.6	28.95
Chifeng	2013	25.92	525.1	527.8	194.32	7379	7284	32.42	22.36
Chifeng	2012	25.2	500.1	492.16	188.97	5801	7079	28.23	24.86
Chifeng	2011	25.99	435.1	460.95	189.25	5341	6138	25.79	25.77
Chifeng	2010	27.36	355.1	434	187.36	3572	5010	26.06	24.57
Chifeng	2009	27.27	296	417.49	179.58	3148	4500	24.13	25.98
Chifeng	2008	32.01	350.1	395.13	179.23	3087	4240	24.35	27.26
Chifeng	2007	34.52	293.39	299.4	176.19	2748	3681	19.51	25.54
Chifeng	2006	39.29	314.85	286.91	170.5	2504	3220	17.34	24.52
Chifeng	2005	44.25	335.2	270.1	178.21	2260	2817	17.45	23.42
Tongliao	2020	40.02	864.82	686.98	127.11	12679	16671	58.87	23.72
Tongliao	2019	37.16	848.6	658.09	132.8	12397	15323	61.88	23.48
Tongliao	2018	34.8	816.44	637	133.84	11199	13797	62.2	25.83
Tongliao	2017	36.31	750.8	616	128.38	10700	12566	68.89	28.13
Tongliao	2016	22.91	695.81	583.89	126.26	10056	11585	68.44	30.67
Tongliao	2015	24.01	690.2	676.87	127.69	9082	10757	65.95	37.79
Tongliao	2014	23.8	663.05	633.25	121.84	8246	9932	63.47	39.24
Tongliao	2013	24	663	598.38	121.81	7600	8924	56.84	30.2
Tongliao	2012	22.89	608	571.75	122.01	6764	8501	54.19	32.63
Tongliao	2011	24.14	565.5	550.03	122.25	6172	7216	53.24	34.36
Tongliao	2010	25.34	525.5	540.37	124.36	4264	6002.2	52.98	31.42
Tongliao	2009	25.95	475.25	515.32	116.65	4009	5315	57.45	32
Tongliao	2008	32.6	503	502.31	111.79	3608	5009	43.98	35.85
Tongliao	2007	35.28	425	345.7	111.14	2616	4342	37.58	33.94
Tongliao	2006	38.77	429.34	314.75	109.5	2609	3794	32.66	32.7
Tongliao	2005	44.09	411.97	277.26	103.56	2602	3246	25.97	30.45
Erdos	2020	6.52	196.44	270.87	39.08	16206	21576	12.14	26.89
Erdos	2019	5.78	189.85	253.77	38.31	16556	20075	11.62	24.58
Erdos	2018	5.27	170.23	239.6	40.23	15534	18289	12.54	27.59
Erdos	2017	5.26	145.19	225	39.19	15256	16729	13.86	27.96
Erdos	2016	4.14	147.95	215.95	42.67	14571	15480	12.37	29.46
Erdos	2015	4.02	147	313.09	40.45	14224	14420	12.11	32.99
Erdos	2014	4.23	149.55	302.82	41.32	13432	13439	11.48	32.03
Erdos	2013	4.18	155.05	290.85	39.52	12577	12107	10.6	33.05
Erdos	2012	4.16	145.04	278.82	39.14	10392	11416	11.14	34.85
Erdos	2011	4.38	142.54	266.87	38.05	9613	10047	10.26	38.95
Erdos	2010	4.52	141	256.88	34.61	8458	8755.8	9.86	40.26
Erdos	2009	4.73	136.51	249.48	38.22	7731	7803	28.06	33.38
Erdos	2008	6.09	131.1	244.66	43.8	5769	7052	14.94	32.79
Erdos	2007	6.95	124.35	215.1	41.14	5708	6075	7.68	35.68
Erdos	2006	9.02	122.21	205.6	45.1	4515	5308	7.29	41.03
Erdos	2005	11.42	117.5	193.92	42.09	3589	4600	6.72	32.67
HulunBeier	2020	42.26	604.46	548.09	49.88	14368	17796	24.63	13.04
HulunBeier	2019	38.96	653.71	529.73	58.75	15061	16420	26.36	14.9
HulunBeier	2018	35.51	701.4	500.8	58.23	13827	14895	26.53	14.23
HulunBeier	2017	35.3	648.92	485	61.42	13446	13581	26.01	16.08
HulunBeier	2016	25.89	603.7	461.98	62.33	12476	12540	27.05	18.54
HulunBeier	2015	27.49	621.2	450.53	62.98	11745	11632	27.23	22.27
HulunBeier	2014	28.63	132.2	415.23	61.43	10745	10751	11.91	21.08
HulunBeier	2013	30.14	600.6	395.81	59.05	9931	9642	23.37	16.13
HulunBeier	2012	29.34	565.6	381.17	62.41	6818	8807	20.92	18.2
HulunBeier	2011	30.59	117.5	369.4	56.43	5653	7643	17.84	16.4
HulunBeier	2010	32	500.5	358.84	48.18	4522	8745.9	16.2	14.79
HulunBeier	2009	32.24	450.54	342.07	46.68	4428	5606	15.46	13.45
HulunBeier	2008	37.21	417.1	334.56	39.12	3798	5061	7.72	20.85
HulunBeier	2007	39.56	317.12	269.14	44.36	3284	4211	16.01	17.04
HulunBeier	2006	39.88	304.99	255.89	39.8	2683	3496	13.92	16.08
HulunBeier	2005	43.88	278.25	218.74	39.41	2082	3202	13.42	16.57
Bayannur	2020	43.57	276.16	582.13	51.06	15544	20684	25.74	28.99
Bayannur	2019	39.21	264.2	560.32	56.45	15743	19064	26.35	26.02
Bayannur	2018	38.71	261.96	534.3	58.32	14613	17221	27.07	30.84
Bayannur	2017	28.68	239.87	506	58.76	14138	15707	27.91	29.24
Bayannur	2016	29.45	218.28	480.76	60.91	13647	14476	27.25	33.04
Bayannur	2015	31.32	214.9	485.1	60.94	12551	13479	25.6	35.08
Bayannur	2014	32.62	215.55	506.28	58.72	12472	12481	24.29	33.06
Bayannur	2013	32.24	215.5	449.46	56.31	11186	11045	24.79	32.56
Bayannur	2012	30.64	195.52	420.62	56.8	8662	10264	24.08	31.05
Bayannur	2011	31.59	192.5	412.47	55.6	7662	9483	24.44	33.82
Bayannur	2010	32.31	190.05	379.2	55.26	6325	8240.3	24.68	42.82
Bayannur	2009	31.61	188.75	358.34	55.62	4476	7342	23.35	36.06
Bayannur	2008	34.44	183.6	338.39	55.7	4548	6603	21.77	33.43
Bayannur	2007	34.51	180.61	292.57	58.77	3922	5435	21.62	34.02
Bayannur	2006	42.84	192.25	276.73	56.7	3457	4719	20.77	40.41
Bayannur	2005	48.98	184.77	264.09	55.24	2992	4265	20.77	32.33
Ulanqab	2020	29.1	125.82	241.15	50.03	9762	13009	7.99	19.46
Ulanqab	2019	27.55	124.17	231.42	57.64	9661	11971	8.52	19.99
Ulanqab	2018	27.38	112.19	213.8	64.28	8697	10764	9.03	23.46
Ulanqab	2017	23.09	104.76	200	77.4	8199	9848	9.91	23.38
Ulanqab	2016	23.77	105.2	190.96	82.1	7764	9085	9.84	25.95
Ulanqab	2015	25.15	100.55	219.32	85.3	7028	8428	9.75	28.13
Ulanqab	2014	26.34	102.5	210.22	85.05	6695	7800	9.16	26.69
Ulanqab	2013	27.6	118.5	207.4	85.51	5249	6964	8.78	24.51
Ulanqab	2012	26.9	88.5	203.24	84.97	4468	8978	9.04	26.72
Ulanqab	2011	27.84	85	196.65	84.82	3303	8884	9.26	29.27
Ulanqab	2010	28.5	79.03	188.76	86.99	2844	4451.2	9.03	30.4
Ulanqab	2009	26.91	51	180.61	85.97	2822	4144	7	29.42
Ulanqab	2008	32.33	125.1	172.23	86.26	2788	4061	9.28	27.37
Ulanqab	2007	30.94	54.07	154.58	86.7	2520	3273	7.08	26.59
Ulanqab	2006	38.36	105.84	150.37	88.4	2148	3225	5.62	31.95
Ulanqab	2005	41.22	88.67	140.16	93.92	1776	2869	5.33	26.01
Jinan	2020	6.62	290.81	554.96	111.1	12947	20432	20.5	47.14
Jinan	2019	6.75	285.46	543.48	137.25	12300	19454	21.48	52.46
Jinan	2018	6.55	251.42	454.62	163.4	11172	17924	19.96	51.21
Jinan	2017	7.06	255.57	442.9	189.55	10327	16594	20.95	60.67
Jinan	2016	8.56	257.27	447.83	215.7	9396	15346	22.12	69.62
Jinan	2015	8.93	264.55	584.98	216.2	8597	14232	22.46	78.85
Jinan	2014	9.08	271.19	567.01	232.4	8581	14726	22.99	64.31
Jinan	2013	9.73	266.6	552.06	233.94	7799	13248	23.14	74.51
Jinan	2012	9.41	286.03	538.66	198.7	6932	11786	23.29	73.17
Jinan	2011	9.6	295.84	527.39	197.38	5905	10412	23.61	72.72
Jinan	2010	9.68	289.43	509.68	196.85	5407	8903	23.4	70.73
Jinan	2009	9.82	289.47	486.01	195.55	4733	7805	22.99	73.46
Jinan	2008	10.23	281.5	466.09	190.45	4385	7180	22.36	72.64
Jinan	2007	10.36	268.01	446.55	191.16	3790	6300	21.91	76.41
Jinan	2006	11.34	267.91	429.62	190.8	3415	5480	21.24	79.27
Jinan	2005	12.28	260.11	426.76	190.21	2903	4812	19.75	69.75
Qingdao	2020	6.51	304.58	754.77	285.32	15138	23656	26.28	35.61
Qingdao	2019	6.63	302.61	751.69	283.39	14899	22573	26.71	41.21
Qingdao	2018	6.14	310.1	737.83	281.46	13885	20820	27.05	37.12
Qingdao	2017	6.33	296.89	727.96	279.53	12928	19364	27.83	41.72
Qingdao	2016	6.74	304.99	697.9	277.6	12006	17969	28.37	48.69
Qingdao	2015	7.1	321.4	854.16	278.2	11127	16730	28.49	52.96
Qingdao	2014	7.25	323.02	826.93	299.2	10808	17461	28.94	51.75
Qingdao	2013	7.64	322.39	809.31	296.15	9786	15731	29.12	54.12
Qingdao	2012	7.76	342.08	797.71	277	8653	13990	29.09	48.82
Qingdao	2011	8.1	363	784.06	277.24	7661	12370	29.37	54.01
Qingdao	2010	8.53	351.41	763.61	276.03	6662	10550	29.89	48.12
Qingdao	2009	8.42	353.91	719.33	274.74	5832	9249	30.17	54.14
Qingdao	2008	9.04	333.66	697.38	270.71	5303	8509	31.05	53.67
Qingdao	2007	9.68	300.74	680.16	268.31	4736	7477	33.89	54.27
Qingdao	2006	10.59	303.93	650.65	264.7	4203	6546	32.64	53.52
Qingdao	2005	12.14	309.57	619.69	257.87	3737	5806	33.01	46.81
Zibo	2020	7.93	143.02	245.65	12.88	14946	20891	7.87	44.7
Zibo	2019	7.55	139.69	242.99	48.71	14452	19916	8.18	48.64
Zibo	2018	5.31	139.24	240.38	84.54	13035	18273	8.69	47.42
Zibo	2017	5.42	146.79	254.83	120.37	12058	16953	8.94	55.46
Zibo	2016	6.21	143.4	251.34	156.2	11225	15674	9.51	61.86
Zibo	2015	6.32	146	370.79	156.5	10372	14531	9.71	72.4
Zibo	2014	6.26	153.22	365.28	167.1	9089	15531	9.78	61.09
Zibo	2013	6.38	142.59	358.74	168.1	8133	13932	9.8	69.55
Zibo	2012	6.17	169.62	352.41	161.8	7334	12378	9.91	69.36
Zibo	2011	6.33	177.57	340.46	163.25	6458	10878	9.8	71.03
Zibo	2010	6.57	175.45	334.47	159.91	5676	9195	9.87	67.18
Zibo	2009	6.5	163.18	326.16	157.5	5171	8013	11.11	68.89
Zibo	2008	6.53	157.74	317.36	156.24	4757	7364	11.29	69.48
Zibo	2007	7.07	149.96	311.58	157.68	4298	6465	11.72	71.16
Zibo	2006	7.05	143.51	308.01	153.19	3752	5641	10.94	73.39
Zibo	2005	7.71	131.57	302.9	153.05	3287	5013	11.53	65.54
Zaozhuang	2020	18.42	180.57	323.59	173.24	11218	17690	19	50.66
Zaozhuang	2019	17.95	176.74	309.36	176.28	10930	16747	19.21	57.2
Zaozhuang	2018	12.44	172	300.31	179.32	10073	15345	19.79	54.5
Zaozhuang	2017	12.46	179.12	290.11	182.36	9345	14164	20.24	60.13
Zaozhuang	2016	15.19	163.25	277.74	185.4	8573	13018	20.89	69.74
Zaozhuang	2015	15.12	168	360.49	185.6	7991	12038	21.06	77.53
Zaozhuang	2014	14.83	170.55	344.29	192.78	7473	12145	21.34	63.11
Zaozhuang	2013	15.41	171.21	326.42	191.53	6866	10878	21.28	73.54
Zaozhuang	2012	14.79	181.21	309.19	165.5	5640	9606	21.16	71.46
Zaozhuang	2011	15.29	190.26	291.51	164.73	5051	8397	21.11	69.11
Zaozhuang	2010	16.21	192.99	273.95	164.83	4209	7103	21.74	71.91
Zaozhuang	2009	16.15	182.71	254.11	162.84	3753	6255	21.62	72.88
Zaozhuang	2008	16.78	180.03	229.66	162.46	3491	5723	20.84	76.58
Zaozhuang	2007	16.1	167.84	218.97	160.56	3228	5161	20.92	78.21
Zaozhuang	2006	16.82	179.76	208.96	159.48	2908	4687	21.61	77.19
Zaozhuang	2005	18.43	159.65	199.12	160.37	2598	4241	17.63	70.57
Dongying	2020	10.2	134.79	271.91	22.74	14819	20003	8.28	43.44
Dongying	2019	9.66	132	261.41	33.98	14344	19013	8.6	46.9
Dongying	2018	6.82	146.55	249.73	45.22	13258	17485	10.2	45.43
Dongying	2017	7.19	129.52	245.69	56.46	12346	16252	10.18	54.74
Dongying	2016	7.48	100.47	232.86	67.7	11348	14999	11.56	60.34
Dongying	2015	7.3	99.84	263.25	254.9	10501	13887	11.94	68.94
Dongying	2014	7.09	93.61	253.51	72.6	8580	14456	12.26	58.72
Dongying	2013	7.1	72.31	244.66	73.13	7813	13000	12.24	62.34
Dongying	2012	6.84	77.38	238.01	63.5	7102	11489	11.98	58.44
Dongying	2011	7.2	81.57	231.92	63.1	5829	10025	10.87	60.45
Dongying	2010	7.19	79.36	225.05	61.01	4985	8427	11.44	59.94
Dongying	2009	7.16	80.32	218.15	59.98	4543	7327	11.85	62.67
Dongying	2008	6.73	72.93	210.02	58.65	4160	6661	11.45	65.46
Dongying	2007	7.17	71.79	202.32	56.69	3882	5869	13.1	64.35
Dongying	2006	7.21	76.73	196.71	54.93	3507	5157	13.04	69.23
Dongying	2005	7.92	64.94	190.63	54.21	3173	4603	12.35	58.61
Yantai	2020	13.71	174.66	787.8	213.08	15407	22305	32.29	31.1
Yantai	2019	13.4	172.76	779.02	220.21	15125	21218	33.73	34.6
Yantai	2018	12.22	183.27	767.32	227.34	13899	19425	37.06	30.42
Yantai	2017	12.43	177.49	754.36	234.47	13004	18051	38.62	35.72
Yantai	2016	12.49	179.72	739.36	241.6	11651	16721	39.34	40.62
Yantai	2015	12.57	193.45	990.38	242	10675	15540	38.76	44.93
Yantai	2014	13.02	202.71	964.46	256.8	8588	16656	39.11	44.22
Yantai	2013	13.31	211.95	943.19	277.55	7343	14952	38.34	43.54
Yantai	2012	12.78	250.01	928.65	258.2	6603	13298	37.57	40.66
Yantai	2011	13.15	260.75	907.69	262.44	5884	11716	38.23	44.71
Yantai	2010	13.71	257.89	859.01	264.12	5175	9916	39.14	41.05
Yantai	2009	13.8	256.95	837.82	258.18	4521	8642	41.93	45.65
Yantai	2008	14.5	240.72	802.52	255.81	4206	7935	45.4	45.18
Yantai	2007	14.86	232	764.46	249.38	3895	6979	42.99	45.93
Yantai	2006	15.93	234.66	718.52	248.35	3402	6072	40.36	46.14
Yantai	2005	17.27	216.4	673.98	246.2	3139	5347	36.42	40.12
Weifang	2020	17.68	425	1048.46	360.78	13669	21651	41.92	42.85
Weifang	2019	17.49	421.14	1021.33	362.11	13231	20369	43.7	48.02
Weifang	2018	15.98	427.69	1002.2	363.44	12126	18719	47.09	45.17
Weifang	2017	16.28	438.76	978.96	364.77	11125	17434	49.59	51.02
Weifang	2016	19.07	431.8	959.88	366.1	10027	16098	51.62	56.52
Weifang	2015	18.1	456	1379.9	366.5	9099	14890	51.82	65.3
Weifang	2014	18.72	464.4	1371.35	384.4	9677	14776	52.06	57.71
Weifang	2013	19.24	475.25	1360.18	381.9	8556	13273	54.3	63.1
Weifang	2012	19.31	510.64	1322.04	372.7	7487	11797	56.42	61.15
Weifang	2011	20.17	533.66	1301.02	369.86	6382	10409	57.43	65.65
Weifang	2010	21.18	522.58	1230.41	371.64	5982	8872	58.27	58.34
Weifang	2009	22	520.83	1157.09	368.26	5240	7694	58.09	63.25
Weifang	2008	22.54	491.2	1082.48	359.26	4828	7072	54.22	63.02
Weifang	2007	23.39	447.91	991.54	344.42	4122	6278	61.51	63.61
Weifang	2006	24.58	433.18	942.39	340	3564	5508	60.86	64.6
Weifang	2005	27.17	422.4	903.96	337.73	3170	5017	57.19	56.4
Jining	2020	22.24	482.78	975.85	238.6	11576	18653	34.55	52.86
Jining	2019	21.79	475.32	952.93	278.85	11373	17644	35.59	59.13
Jining	2018	18.79	470.48	923.3	319.1	10452	16055	37.79	56.41
Jining	2017	19.36	462.78	876.68	359.35	9641	14845	39.55	62.33
Jining	2016	22.38	445.2	840.5	399.6	8812	13615	41.57	72.28
Jining	2015	22.65	455.3	1117.66	400	7818	12570	42.04	82.66
Jining	2014	22.67	458.45	1082.88	415	7109	12650	42.57	67.56
Jining	2013	23.28	450.39	1056.7	414.3	6262	11348	44.04	78.36
Jining	2012	22.99	464.58	1024.24	394.3	5437	10002	46.62	74.18
Jining	2011	23.95	487.22	984.09	392.51	4721	8712	45.82	73.12
Jining	2010	24.46	464.8	939.51	389.19	4216	7450	46.64	76.03
Jining	2009	23.64	446.24	869.51	383.75	3895	6470	44.18	77.31
Jining	2008	23.82	416.94	795.09	379.37	3735	5965	40.83	80.06
Jining	2007	24.12	395.64	749.33	372.07	3298	5271	46.63	82.21
Jining	2006	25.27	395.14	714.29	358.07	2821	4591	46.18	82.83
Jining	2005	27.39	350.07	687.24	357.32	2520	4128	44.78	74.2
Tai’an	2020	20.92	257.07	541.18	264.44	12393	19682	18.42	50.5
Tai’an	2019	20.79	252.27	531.53	267.68	12020	18621	18.43	56.59
Tai’an	2018	15.03	246.78	521.24	270.92	10942	16959	18.36	54.51
Tai’an	2017	14.62	253.39	505.42	274.16	10100	15674	19.4	61.16
Tai’an	2016	15.59	262.11	486.26	277.4	9297	14428	20.84	71.12
Tai’an	2015	15.71	276.81	566.13	277.7	8588	13322	20.73	79.48
Tai’an	2014	15.77	281.67	543.83	288.6	7158	12913	20.82	67.71
Tai’an	2013	16.28	281.27	519.48	287.8	6319	11547	20.6	78.79
Tai’an	2012	16.01	303.86	500.94	239.7	5588	10194	20.31	76.28
Tai’an	2011	16.28	317.14	479.82	239.3	4855	8974	20.25	73.92
Tai’an	2010	16.49	310.3	452.45	237.57	4273	7592	20.2	73.93
Tai’an	2009	17.26	303.61	432.28	236.79	3870	6600	20.29	76.66
Tai’an	2008	18.75	290.68	409.98	236.15	3573	6046	20.08	77.54
Tai’an	2007	19.2	278.59	375.9	229.77	3146	5309	22.86	80.1
Tai’an	2006	20.26	273.13	361.33	225.15	2683	4642	22.54	81
Tai’an	2005	22.63	252.74	353.96	225.45	2352	4124	21.65	72.61
Weihai	2020	18.38	66.15	506.31	93.42	13807	23351	9.46	25.31
Weihai	2019	17.83	57.97	504.47	93.29	13722	22171	9.88	27.75
Weihai	2018	14.21	70.52	516.24	93.16	12704	20423	10.12	24.62
Weihai	2017	14.21	64.44	515.14	93.03	11728	18963	10.49	27.9
Weihai	2016	14.54	70.21	509.6	92.9	10780	17573	10.82	33.47
Weihai	2015	14.71	81.26	555.5	93	9938	16313	10.97	36.31
Weihai	2014	15.09	86.93	551.87	99.09	9725	17296	11.3	37.42
Weihai	2013	15.66	89.87	544.7	99.8	8493	11304	11.5	35.71
Weihai	2012	15.03	100.86	543.9	88.4	7547	13962	10.87	32.18
Weihai	2011	15.9	105.37	539.18	89.07	6823	12334	10.32	35.5
Weihai	2010	15.47	106.26	531.83	90.36	5728	10517	10.31	32.9
Weihai	2009	15	104.42	511.91	88.58	5441	9226	10.76	37.52
Weihai	2008	14.59	100.13	526.06	88.59	4701	8495	11.55	36.01
Weihai	2007	15.34	95.18	403.58	84.07	4426	7737	12.41	36.3
Weihai	2006	15.98	96.34	378.06	86.57	4005	6842	12.95	36.98
Weihai	2005	17.5	94.97	371.09	88.81	3540	6083	12.77	33.04
Rizhao	2020	16.42	84.07	287.48	118.62	9383	18274	7.93	38.64
Rizhao	2019	16.44	84.06	283.19	124.94	9271	17312	8.32	45.77
Rizhao	2018	14.36	85.11	280.77	131.26	8538	15785	9.74	43.84
Rizhao	2017	14.74	89.5	278.47	137.58	7836	14540	10.44	47.43
Rizhao	2016	14.96	88.48	273.92	143.9	7264	13379	11.31	54.71
Rizhao	2015	15.34	93.22	308.9	66	6741	12319	12.14	60.95
Rizhao	2014	15.02	100.17	307.37	144.2	5948	12635	12.5	56.32
Rizhao	2013	15.28	102.02	312.23	144.8	5314	12161	12.14	60.1
Rizhao	2012	15.36	113.17	309.22	140.7	4897	10026	12.67	58.01
Rizhao	2011	16.37	118.87	302.78	139.4	4352	8756	12.66	58.94
Rizhao	2010	17.2	120.18	295.48	139.78	4144	7504	13.03	55.23
Rizhao	2009	17.33	112.42	291.58	136.53	3859	6548	13.23	60.22
Rizhao	2008	18.32	106.35	288.22	132.9	3583	6038	12.84	58.51
Rizhao	2007	23.96	103.96	276.45	133.19	3327	5319	16.23	59.18
Rizhao	2006	25.44	105.18	273.71	129.5	2630	4645	16	58.94
Rizhao	2005	28.3	100.37	234.7	128.99	2304	4123	16.38	54.59
Linyi	2020	17.13	416.48	816.62	396.72	9981	15918	31.09	44.23
Linyi	2019	16.52	412.74	789.13	436.49	9557	14979	31.83	51.39
Linyi	2018	14.61	409.23	764.18	476.26	8698	13638	33.49	49.12
Linyi	2017	15.01	415.39	743.82	516.03	8024	12613	35.43	53.92
Linyi	2016	16.85	412.35	685.05	555.8	7364	11646	36.07	61.85
Linyi	2015	17.14	427.75	992.79	556.3	6697	10828	37.4	69.12
Linyi	2014	17.24	435.2	970.12	575.5	6803	11629	37.71	61.55
Linyi	2013	17.57	439.15	930.04	573.5	6204	10389	41.8	67.42
Linyi	2012	17.58	473.53	912.89	541.5	5536	9149	41.87	65.3
Linyi	2011	18.31	477.41	891.43	540.13	4696	8018	43.1	64.17
Linyi	2010	19.91	468.76	863.55	535.38	3935	6761	43.39	63.75
Linyi	2009	22.01	456.15	813.06	518.94	3587	5882	42.11	66.17
Linyi	2008	22.13	432.97	771.9	516.25	3312	5382	42.09	67.32
Linyi	2007	22.59	412.94	746.34	502.45	2941	4722	44.83	66.69
Linyi	2006	23.02	412.29	733.79	496.47	2456	4083	43.74	65.99
Linyi	2005	24.9	388.01	721.9	493.3	2181	3601	42.28	62.33
Dezhou	2020	22.22	758.77	1256.62	398	13109	16996	29.92	49.31
Dezhou	2019	21.4	750.19	1228.16	362.15	12783	16028	31.56	54.78
Dezhou	2018	19.87	729.97	1199.34	326.3	11681	14564	32.74	54.83
Dezhou	2017	21.35	743.18	1161.08	290.45	10785	13389	32.78	64.12
Dezhou	2016	22.87	643.75	1115.76	254.6	9887	12248	35.39	74.52
Dezhou	2015	23.24	648.65	1509.56	255.9	9117	11269	38.05	84.69
Dezhou	2014	23.15	650.54	1522.89	266.17	6244	12135	38.58	73.34
Dezhou	2013	23.11	627.1	1439.9	264.1	5432	10876	38.55	82.25
Dezhou	2012	22.71	658.79	1390.13	246.2	4938	9602	38.58	76.19
Dezhou	2011	24.39	735	1362.69	243.71	4142	8350	35.23	79.66
Dezhou	2010	26.74	704.2	1302.45	242.73	3045	7028	32.73	74.91
Dezhou	2009	27.06	721.21	1243.62	238.91	2843	6138	32.16	77.57
Dezhou	2008	27.17	572.48	1170.69	239.31	2731	5659	39.85	76.17
Dezhou	2007	25.74	552.36	1068.24	225.95	2300	4986	41.24	83.03
Dezhou	2006	26.52	527.43	1002.26	223.75	1876	4279	39.96	87.85
Dezhou	2005	29.47	443.47	961.81	224.73	1733	3800	35.07	76.76
Liaocheng	2020	27.22	563.87	1040.37	314.88	11073	15718	32.17	53.77
Liaocheng	2019	26.4	553.05	1009.38	315.21	10811	14816	33.88	61.08
Liaocheng	2018	18.59	520.84	984.33	315.54	9853	13492	37.18	60.49
Liaocheng	2017	18.84	553.27	944.53	315.87	8996	12415	40.56	68.63
Liaocheng	2016	22.25	495.9	910.91	316.2	8255	11387	41.12	77.87
Liaocheng	2015	22.35	504.95	1248.01	316.5	7573	10512	41.24	86.03
Liaocheng	2014	22.43	509.75	1210.07	326.45	6326	11232	42.44	75.73
Liaocheng	2013	22.02	466.06	1178.58	325.6	5623	10083	41.8	87.12
Liaocheng	2012	21.87	515.94	1138.38	297.1	5190	8872	41.96	80.84
Liaocheng	2011	23.14	537.74	1085.96	298.59	4553	7735	42.37	81.66
Liaocheng	2010	24.86	519.94	1041.76	295.42	3542	6377	41.96	76.22
Liaocheng	2009	26.27	468.82	1010.27	283.77	3169	5539	39.89	77.46
Liaocheng	2008	27.37	459.92	964.94	284.87	2942	5108	38.26	79.49
Liaocheng	2007	27.3	455.54	954.14	273.35	2633	4501	34.49	87.69
Liaocheng	2006	29.37	423.87	946.18	267	2392	3948	33.54	91.68
Liaocheng	2005	33.32	400.98	926.49	264.81	2168	3448	34.74	79.14
Binzhou	2020	19.25	370.23	498.47	146.02	12321	18496	18.34	46.21
Binzhou	2019	18.49	359.43	479.22	157.14	11961	17480	19.6	50.02
Binzhou	2018	17.62	384.62	461.65	168.26	11224	16061	19.9	50.03
Binzhou	2017	17.61	378.47	438.09	179.38	10416	14907	21.76	59.06
Binzhou	2016	19.67	306.13	421.35	190.5	9574	13736	22.8	66.36
Binzhou	2015	19.09	310.35	628.28	190.7	8851	12727	23.5	73.98
Binzhou	2014	18.9	305.72	613.44	197.86	8701	12691	22.45	63.48
Binzhou	2013	19	266.05	591.54	197.1	7854	11358	20.93	71.9
Binzhou	2012	18.63	295.02	579.5	188.9	6994	10047	21.18	66.23
Binzhou	2011	19.05	309.37	567.91	188.62	5968	8744	20.84	69.13
Binzhou	2010	19.36	295.65	546.21	187.02	4531	7194	21.15	68.88
Binzhou	2009	19.41	295.1	520.26	181.28	4017	6245	21.55	70.75
Binzhou	2008	19.42	276.96	486.45	175.9	3749	5661	23.36	71.19
Binzhou	2007	20.12	263.66	479.71	171.56	3444	4986	23.87	72.9
Binzhou	2006	21.63	258.25	498.06	165.92	2969	4370	23.36	77.34
Binzhou	2005	25.3	236.19	482.82	163.29	2516	3817	22.75	67.68
Heze	2020	17.37	793.95	1054.64	374.78	11993	15107	42.85	54.02
Heze	2019	16.49	781.57	992.55	381.06	11274	14176	44.62	58.37
Heze	2018	16.99	746.17	939.75	387.34	10241	12848	47.31	57.27
Heze	2017	17.71	764.29	898.61	393.62	9375	11753	49.25	62.86
Heze	2016	20.1	607.25	851.5	399.9	8342	10705	49.31	70.73
Heze	2015	20.57	620.75	1509.07	400.3	7581	9802	49.36	82.19
Heze	2014	21.44	612.95	1495.83	414.24	5783	10436	49.39	69.16
Heze	2013	22.39	564.35	1465.31	414.6	5163	9309	49.31	82
Heze	2012	24.27	582.02	1428.99	406.4	4696	8187	49.06	74.99
Heze	2011	26.34	586.09	1398.09	402.57	4140	7119	48.84	74.01
Heze	2010	32.15	564.94	1360.21	398.55	3629	5812	48.39	74.2
Heze	2009	38.43	559.32	1291.62	394.1	3411	5047	47.38	75.19
Heze	2008	42.94	505.02	1220.06	390.32	3085	4584	47.36	74.79
Heze	2007	47.88	491.26	1160.61	385.51	2579	4023	47.77	82.37
Heze	2006	55.29	479.14	1110.27	384.91	2155	3480	46.98	83.91
Heze	2005	61.31	410.11	1062.59	383.85	1792	3092	45.38	73.55
Zhengzhou	2020	2.19	146.41	435.53	56.47	17516	24783	17.99	47.86
Zhengzhou	2019	2.02	149.67	440	83.19	16864	23536	18.78	52.77
Zhengzhou	2018	2.38	157.35	441	92.73	15105	21652	19.67	55.45
Zhengzhou	2017	2.86	153.15	438	95.08	14849	19974	20.77	61.91
Zhengzhou	2016	3.51	161.04	433.1	93.85	13595	18426	21.98	65.79
Zhengzhou	2015	3.78	168.31	582	94.08	12080	17125	22.07	77.34
Zhengzhou	2014	3.98	161.97	576.3	94.02	11125	15470	23.3	73.52
Zhengzhou	2013	4.25	168.27	561.48	95.08	10242	14009	23.43	85.77
Zhengzhou	2012	4.39	169.47	547.19	95.95	8967	12531	24.06	81.92
Zhengzhou	2011	4.49	166.7	521.22	95.49	7622	11050	23.6	86.32
Zhengzhou	2010	5.05	166.69	504.34	95.03	6254	9225	22.72	72.54
Zhengzhou	2009	5.57	166.08	453.65	94.48	5372	8121	22.5	74.05
Zhengzhou	2008	5.5	165.22	446.48	94.37	4575	7548	22.43	72.42
Zhengzhou	2007	5.52	164.4	431.65	94.28	3916	6594	22.75	84.3
Zhengzhou	2006	6.68	164.89	422.97	94.06	3288	5559	22.04	83.86
Zhengzhou	2005	7.6	152.99	415.22	93.72	2938	4774	21.55	78.61
Kaifeng	2020	29.27	313.07	596.29	245.76	11579	15370	31.77	55.87
Kaifeng	2019	25.46	307.38	591	481.03	11134	14473	32.19	57.87
Kaifeng	2018	26.11	301.13	584	532.48	9709	13193	31.38	60.96
Kaifeng	2017	28.35	300.67	578.1	555.37	8671	12126	31.58	63.6
Kaifeng	2016	31.29	283.93	566.8	559.24	8073	11166	31.92	68.22
Kaifeng	2015	33.57	291.77	779	557	7297	10304	31.01	74.61
Kaifeng	2014	34.93	278.55	760.7	555	6442	9316	30.67	71.77
Kaifeng	2013	37.59	272.54	712.6	554.77	5460	8355	30.34	86.21
Kaifeng	2012	38.29	267.14	696.74	555.31	4641	7414	29.55	79.41
Kaifeng	2011	38.4	258.95	681.24	557.71	3963	6492	29.16	80.4
Kaifeng	2010	38.99	255.56	668.39	561.46	3352	5390	28.69	72.73
Kaifeng	2009	39.95	253.54	659.12	553.3	3045	4695	27.15	76.22
Kaifeng	2008	40.99	248.48	645.88	546.23	2611	4355	26.52	74.09
Kaifeng	2007	44.65	239.02	633.34	538.31	2193	3763	25.17	85.25
Kaifeng	2006	50.68	233.84	612.81	535.66	1819	3172	25.17	83.64
Kaifeng	2005	54.21	203.21	629.09	526.25	1598	2714	22.79	76.5
Luoyang	2020	9.48	251.88	529.86	209.23	12110	15902	22.82	33.49
Luoyang	2019	9.27	237.8	528	404.82	11889	14973	23.34	39.21
Luoyang	2018	9.53	250.54	535	427.16	10745	13637	24.07	40.08
Luoyang	2017	9.6	225.18	524.8	442.26	10356	12511	23.63	46.23
Luoyang	2016	11.48	231.44	516.9	441.39	9261	11457	24.68	46.39
Luoyang	2015	12.71	245.14	509.7	440.39	8385	10667	23.62	49.7
Luoyang	2014	13.17	211.23	501	436.45	7423	9669	23.45	46.97
Luoyang	2013	13.72	219.83	492.04	438.55	6783	8756	23.91	57.11
Luoyang	2012	13.26	240.41	478.18	437.94	5979	7777	24.07	57.85
Luoyang	2011	13.31	230.85	471.56	438.86	5293	6822	24.18	60.98
Luoyang	2010	13.97	235.92	457.86	442.03	4635	5680	23.55	53.07
Luoyang	2009	14.42	235.14	441.94	436.33	4114	4961	22.27	50.39
Luoyang	2008	14.44	230.8	427.05	437.34	3578	4597	21.54	49.83
Luoyang	2007	14.85	228.87	399.44	434.66	2957	4038	20.91	57.53
Luoyang	2006	16.2	229.43	382.81	432.42	2508	3408	20.13	59.87
Luoyang	2005	16.55	210.53	384.24	424.21	2144	2903	18.83	56.99
Pingdingshan	2020	16.01	234.46	415.29	165.38	11598	15550	33.75	43.98
Pingdingshan	2019	13.91	229.66	406	383.75	10138	14587	34.11	49.98
Pingdingshan	2018	14.28	227.4	402	404.55	7699	13298	36.06	51.43
Pingdingshan	2017	15.58	219.06	398.3	412.67	6883	12222	37.55	56.12
Pingdingshan	2016	17.92	206.8	378.2	405.66	6446	11244	38.35	59.85
Pingdingshan	2015	18.1	211.87	414.2	410.05	5601	10450	38.44	68.72
Pingdingshan	2014	18.64	171.46	405.5	408.03	5335	9489	38.42	63.09
Pingdingshan	2013	18.64	201.06	394.39	406.66	4876	8541	37.3	76.74
Pingdingshan	2012	17.68	202.92	377.2	410.07	4131	7518	35.78	74.03
Pingdingshan	2011	16.08	197.16	362.07	408.98	3696	6578	35.45	79.41
Pingdingshan	2010	16.25	197.24	344.85	405.51	3168	5504	35.04	69.78
Pingdingshan	2009	16.6	195.73	337	409.35	2827	4778	32.77	66.94
Pingdingshan	2008	16.84	194.22	319.44	402.59	2622	4420	32.34	66.26
Pingdingshan	2007	17.41	189.41	289.56	396.06	2257	3733	30.61	75.04
Pingdingshan	2006	19.62	182.35	272.1	385.89	1943	3150	28.43	75.8
Pingdingshan	2005	21.55	161.34	242.59	383.33	1721	2688	26.85	73.22
Anyang	2020	19.46	383.77	494.59	261.97	11335	16996	40.12	50.15
Anyang	2019	16.48	376.06	507	549.28	10710	16095	43.21	57.1
Anyang	2018	14.98	375.2	493	551.51	10298	14834	44.29	56.74
Anyang	2017	15.77	371.45	555.3	559.12	9000	13697	44.7	65.02
Anyang	2016	18.97	364.05	541	553.12	7789	12624	46.37	68.66
Anyang	2015	19.5	375.6	650.5	550	7439	11721	48.19	74.87
Anyang	2014	20.49	363.86	632	542.89	7253	10680	47.97	74.29
Anyang	2013	20.57	354.34	617.87	576.92	6735	9670	45.58	89.05
Anyang	2012	20.5	349.6	601.98	585.87	5399	8618	43.79	81.56
Anyang	2011	19.92	338	583.03	583.94	4489	7586	43.33	83.53
Anyang	2010	20.59	334.24	568.88	583.42	3726	6359	42.27	73.73
Anyang	2009	21.85	333.08	549.05	586.15	3405	5595	39.19	72.8
Anyang	2008	23.59	328.22	529.82	582.73	3113	5190	38.25	74.92
Anyang	2007	23.9	320.17	514.64	578.72	2809	4493	33.7	85.79
Anyang	2006	26.16	295.61	490.51	574.46	2311	3772	32.36	86.85
Anyang	2005	27.39	253.65	475.9	569.25	1920	3220	27.19	79.25
Hebi	2020	15.26	126.6	239.36	33.68	11537	19573	6.97	51.5
Hebi	2019	12.23	121.78	234	59.16	12141	18275	7.4	58.28
Hebi	2018	13.52	118.6	231	57.24	11569	16659	7.32	56.48
Hebi	2017	13.7	118.32	223.6	59.73	10397	15326	8	64.31
Hebi	2016	15.41	119.57	218.7	60.31	9666	14022	8.11	69.39
Hebi	2015	16.45	123.64	242.5	58.99	8981	12995	8.08	74.09
Hebi	2014	17.64	119.4	240.5	60.7	8166	11709	7.85	74.58
Hebi	2013	17.93	117.74	235.05	60.31	7312	10608	8.02	89.46
Hebi	2012	18.92	116.32	231.65	62.52	6475	9388	7.73	82.8
Hebi	2011	18.98	113.3	223.54	62.51	5060	8271	7.61	84.96
Hebi	2010	20.22	111.63	216.11	64.01	3938	6813	7.47	73.36
Hebi	2009	21.59	110.9	210.15	63.68	3331	5940	6.96	72.9
Hebi	2008	22.7	109.56	207.36	63.96	2966	5495	6.06	76.46
Hebi	2007	23.25	107.03	190.23	63.56	2506	4827	5.82	85.84
Hebi	2006	28.78	100.77	184.57	61.86	2142	4062	5.7	88.37
Hebi	2005	31.36	92.91	168.41	61.26	1895	3469	5.61	80.94
Xinxiang	2020	16.65	485.91	786.84	138.55	11981	17471	51.13	50.58
Xinxiang	2019	14.69	476.02	778	233.2	11372	16344	51.97	56.26
Xinxiang	2018	15.23	467.64	768	234.75	9833	14939	53.61	57.87
Xinxiang	2017	16.06	463.02	755.7	249.14	8656	13769	54.98	62.87
Xinxiang	2016	17.87	418.88	739.4	247.73	7921	12679	55.49	70.29
Xinxiang	2015	19.61	430.31	766.3	244.11	7490	11772	54.7	77.89
Xinxiang	2014	20.23	416.12	754.2	244.14	7550	10730	52.9	74.63
Xinxiang	2013	20.82	405.95	741.42	242.87	7002	9728	52.28	89.82
Xinxiang	2012	20.55	402.03	725.71	253.25	6342	8647	51.17	83.66
Xinxiang	2011	20.02	390.23	703.13	254.12	5517	7532	49.99	86.34
Xinxiang	2010	22.13	381.15	678.58	253.19	4593	6241	49.05	75.15
Xinxiang	2009	23.04	378.76	657.6	247.46	4054	5431	47.62	75.98
Xinxiang	2008	23.84	374.88	635.02	240.52	3565	5038	45.61	75.8
Xinxiang	2007	24.24	366.75	622.41	237.33	3008	4355	43.7	87.13
Xinxiang	2006	26.06	347.89	610.72	236.22	2543	3652	40.32	87.56
Xinxiang	2005	27.99	311.55	597.82	230.01	2200	3133	37.19	81.87
Jiaozuo	2020	14	212.38	256.59	68.74	14692	20556	18.91	52.98
Jiaozuo	2019	10.17	207.66	254	139.7	14424	19374	19.47	57.22
Jiaozuo	2018	10.63	206.28	251	145	13422	17629	19.99	60.06
Jiaozuo	2017	10.89	203.63	243.5	147.91	12196	16218	19.61	68.43
Jiaozuo	2016	12.1	204.76	231.3	148.23	11081	14851	20.2	74.04
Jiaozuo	2015	12.86	208.99	410.7	149.86	10172	13751	21.58	79.21
Jiaozuo	2014	13.35	206.35	405.8	149.41	9415	12518	20.24	74.64
Jiaozuo	2013	13.7	205.62	400.62	147.9	8583	11367	20.21	88.78
Jiaozuo	2012	13.74	204.75	392.58	147.83	7435	10113	19.83	87.74
Jiaozuo	2011	13.33	200.53	385.13	146.54	5875	8902	20.29	92.12
Jiaozuo	2010	13.77	199.41	378.41	145.71	4845	7512	20.24	77.47
Jiaozuo	2009	14.08	197.82	369.07	144.14	4247	6590	20.85	76.67
Jiaozuo	2008	14.18	196.41	359.76	142.89	3706	6130	21.39	76.36
Jiaozuo	2007	14.09	192.84	353.32	141.22	3182	5326	20.8	86.27
Jiaozuo	2006	15.53	181.14	349.83	139.84	2657	4494	19.16	86.46
Jiaozuo	2005	17.5	166.09	343.95	142.03	2270	3831	18.18	82.69
Puyang	2020	26.25	297.94	386.16	98.2	10417	14881	28.42	54.13
Puyang	2019	23.07	291.51	376	133.99	9799	13894	29.16	60.31
Puyang	2018	18.96	287.11	368	166.49	9053	12654	30.8	59.43
Puyang	2017	18.38	288.31	360.1	174.91	8138	11652	27.57	65.4
Puyang	2016	20.05	262.41	409.1	174.55	7444	10622	26.8	69.65
Puyang	2015	21.25	271.8	458.1	179.52	6949	9790	27.57	80.27
Puyang	2014	22.3	265.24	450.9	189.79	5745	8828	27.71	72.25
Puyang	2013	23.25	261.51	442.16	189.5	4980	7904	27.63	89.06
Puyang	2012	24.2	260.11	432.94	190.4	4403	6945	26.35	79.67
Puyang	2011	24.09	253.71	418.36	188.48	3686	6082	26.12	78.68
Puyang	2010	24.86	251.03	407.41	188.01	2911	5077	25.89	75.08
Puyang	2009	25.61	248.96	399.09	185.56	2597	4411	25.88	74.46
Puyang	2008	24.81	244.76	392.54	183.99	2335	4065	25.7	76.09
Puyang	2007	25.56	238.69	390.23	182.41	2008	3460	25.17	85.29
Puyang	2006	27.79	225.81	383.35	178.84	1798	2907	22.78	88.72
Puyang	2005	30.63	202.37	378.63	178	1668	2472	23.26	76.97
Xuchang	2020	9.8	303.54	393.24	106.08	12861	19708	20.03	50.85
Xuchang	2019	10.45	297.69	388	184.09	12391	18558	20.29	55.15
Xuchang	2018	9.42	297.95	383	196.67	10573	16963	22.74	57.58
Xuchang	2017	10.14	288.95	366.8	201.77	9571	15591	25.09	61.03
Xuchang	2016	12.18	284.17	366.8	202.91	9173	14357	29.08	64.97
Xuchang	2015	14.29	291.51	391.3	194.99	8579	13355	29.11	76.76
Xuchang	2014	16.12	280.15	384	201.25	7348	12140	29.39	71.24
Xuchang	2013	17.52	283.63	374.93	203.46	6561	11007	29.79	84.6
Xuchang	2012	17.86	283.11	369.37	208.04	5549	9819	30.92	80.6
Xuchang	2011	17.89	277.22	361.43	211.36	4885	8651	32.14	84.71
Xuchang	2010	19.88	274.99	355.12	217.3	4222	7197	31.01	74.8
Xuchang	2009	21.17	272.92	350.62	214.97	3754	6302	30.64	75.47
Xuchang	2008	21.77	270.73	346.54	224.68	3301	5840	29.33	73.57
Xuchang	2007	22.29	265.12	344.05	225.45	2882	5046	20.17	84.77
Xuchang	2006	25.84	257.28	328.46	226.02	2528	4269	19.89	84.03
Xuchang	2005	28.82	232.27	318.93	233.98	2046	3643	19.42	78.72
Luohe	2020	16.76	190.65	262.41	61.04	11757	18043	17.21	52.56
Luohe	2019	15.27	187.38	256	110.94	11334	16878	17.28	56.81
Luohe	2018	16.17	181.5	253	119.22	8977	15400	17.41	59.38
Luohe	2017	16.99	177.78	249.3	131.28	7854	14141	17.64	61.37
Luohe	2016	18.9	176.92	247.3	129.43	7076	12938	17.55	68.71
Luohe	2015	19.14	182.6	281	129.29	6493	11980	17.13	75.84
Luohe	2014	20.64	174.87	275	130.17	5933	10893	17.43	68.84
Luohe	2013	21.91	173.58	267.8	128.83	5379	9876	17.36	84.5
Luohe	2012	22.1	173.09	261.16	129.27	4797	8755	16.78	79.71
Luohe	2011	21.75	169.14	255.14	128.72	4189	7700	16.79	83.73
Luohe	2010	22.18	167.99	249.99	128.07	3492	6460	17.06	74.92
Luohe	2009	23.37	166.4	244.6	126.97	3172	5622	15.56	75.3
Luohe	2008	25.1	166.02	238.69	126.11	2860	5230	13.85	74.02
Luohe	2007	23.85	156.47	237.81	124.19	2524	4567	13.91	83.5
Luohe	2006	28.79	156.46	230.77	124.33	2156	3883	13.87	82.66
Luohe	2005	31.45	132.85	216.93	124.03	1843	3319	13.74	78.65
Sanmenxia	2020	18.4	74.09	122	56.47	11826	16740	8.22	31.55
Sanmenxia	2019	17.01	69.08	121	83.19	11140	15645	8.63	35.12
Sanmenxia	2018	13.57	71.98	119	92.73	10285	14262	8.88	36.5
Sanmenxia	2017	14.37	65.14	117.5	95.08	9652	13084	9.66	41.14
Sanmenxia	2016	16.19	66.79	116.8	93.85	8639	11982	9.78	40.2
Sanmenxia	2015	16.42	71.57	177.4	94.08	7946	11084	9.92	43.69
Sanmenxia	2014	15.58	59.71	176.5	94.02	7569	9979	9.89	41.82
Sanmenxia	2013	14.43	61.5	175.24	95.08	6715	8926	9.91	51.34
Sanmenxia	2012	13.64	66.01	173.51	95.95	5765	7906	9.86	52.3
Sanmenxia	2011	13.15	62.59	170	95.49	4857	6929	9.67	55.15
Sanmenxia	2010	13.4	63.25	164.95	95.03	4126	5787	9.22	48.63
Sanmenxia	2009	14.08	62.78	161.6	94.48	3674	5046	9.13	45.42
Sanmenxia	2008	14.33	61.49	154.39	94.37	3319	4680	8.97	46.95
Sanmenxia	2007	13.82	53.18	148.93	94.28	2824	4033	9.02	52.86
Sanmenxia	2006	15.26	60.39	145.87	94.06	2358	3435	8.63	54.59
Sanmenxia	2005	16.86	49.33	139.22	93.72	2030	2935	8.17	51.85
Nanyang	2020	30.15	719.71	1448.43	245.76	11414	16091	74.34	36.92
Nanyang	2019	26.53	710.59	1462	481.03	10879	15167	76.23	42.53
Nanyang	2018	25.87	700.84	1434	532.48	9883	13837	80.74	43.99
Nanyang	2017	27.06	691.52	1408.3	555.37	9076	12718	84.68	45.92
Nanyang	2016	29	638.39	1368.9	559.24	8397	11701	90.23	49.5
Nanyang	2015	30.53	662.39	1417.6	557	7804	10777	91.26	56.03
Nanyang	2014	30.59	626.2	1381.1	555	6766	9741	87.09	55.6
Nanyang	2013	30.82	617.21	1307.85	554.77	6109	8729	87.12	67.14
Nanyang	2012	31.37	611.82	1252.75	555.31	5454	7752	87.18	63.1
Nanyang	2011	31.71	593.6	1165.63	557.71	4694	6776	84.3	68.13
Nanyang	2010	33.92	584.02	1120.5	561.46	4012	5666	79.88	61.61
Nanyang	2009	36.55	579.37	1075.6	553.3	3606	4931	76.65	58.02
Nanyang	2008	35.83	569.66	1044.4	546.23	3256	4570	75.35	57.06
Nanyang	2007	37.32	550.4	791.95	538.31	2837	4014	75.97	61.41
Nanyang	2006	42.4	527.24	692.99	535.66	2397	3386	73.62	60.93
Nanyang	2005	45.14	465.88	608.07	526.25	2006	2894	70.49	62.69
Shangqiu	2020	32.58	741.91	879.08	209.23	11388	13605	69.79	52.04
Shangqiu	2019	26.5	730.84	866	404.82	10701	12668	77.86	55.28
Shangqiu	2018	28.51	723.85	865	427.16	9166	11506	85.25	56.14
Shangqiu	2017	30.18	717.64	838.6	442.26	7420	10517	91.34	59.15
Shangqiu	2016	34.5	672.32	818.7	441.39	6845	9605	82.99	63.47
Shangqiu	2015	37.48	692.24	1208.5	440.39	6328	8885	82.69	68.91
Shangqiu	2014	39.75	663.04	1192.9	436.45	5262	8025	81.27	65.2
Shangqiu	2013	39.56	644.16	1176.14	438.55	4772	7217	79.45	76.67
Shangqiu	2012	41.26	629.65	1161.63	437.94	3970	6426	77.11	69.17
Shangqiu	2011	41.61	608.19	1140.29	438.86	3460	5637	73.91	68.73
Shangqiu	2010	44.8	598.68	1123.1	442.03	2890	4674	70.19	68.57
Shangqiu	2009	48.25	594.58	1093.9	436.33	2693	4054	66.2	71.64
Shangqiu	2008	48.35	585.71	1067.6	437.34	2438	3750	57.47	69
Shangqiu	2007	50.7	570.19	1043.88	434.66	2124	3248	50.1	77.48
Shangqiu	2006	56.25	544.66	1005.36	432.42	1893	2745	48.12	74.76
Shangqiu	2005	59.26	484.5	942.23	424.21	1532	2346	45.58	68.26
Xinyang	2020	38.05	574.56	700.89	165.38	11663	15018	45.22	37
Xinyang	2019	34.28	560.38	679	383.75	10877	14010	44.88	40.92
Xinyang	2018	34.53	568.3	664	404.55	9973	12748	45.19	43.92
Xinyang	2017	36.42	556.13	634.9	412.67	8972	11663	51.3	48.16
Xinyang	2016	40.06	576.73	603.5	405.66	8141	10651	51.81	49.18
Xinyang	2015	42.46	596.99	642.1	410.05	7589	9844	54	55.02
Xinyang	2014	43.18	592.18	613.2	408.03	5745	8868	52.13	59.36
Xinyang	2013	45.78	586.04	580.01	406.66	5258	7982	54.28	62.67
Xinyang	2012	46.08	585.48	552.67	410.07	4331	7008	52.87	53.95
Xinyang	2011	44.83	579.68	510.48	408.98	3604	6153	51.57	64.14
Xinyang	2010	44.31	575.22	461.13	405.51	3604	5311	47.27	60.48
Xinyang	2009	43.47	573.02	416.5	409.35	3437	4618	45.07	59.45
Xinyang	2008	43.92	561.21	380.75	402.59	3101	4272	41.91	61.7
Xinyang	2007	43.98	531.48	350.09	396.06	2783	3737	40.99	64.81
Xinyang	2006	47.68	510.14	315.87	385.89	2448	3153	34.96	57.24
Xinyang	2005	50.48	424.42	296.1	383.33	2112	2707	34.83	59.72
Zhoukou	2020	34.3	934.3	1003.27	261.97	10248	12950	86.36	49.73
Zhoukou	2019	28.96	911.5	980	549.28	11015	12194	86.07	52.39
Zhoukou	2018	31.54	901.9	962	551.51	9802	11095	87.37	54.21
Zhoukou	2017	3.41	881.79	939.7	559.12	7169	10170	81.51	57.58
Zhoukou	2016	37.48	805.79	917.6	553.12	6536	9279	82	61.85
Zhoukou	2015	40.18	829.56	1197.9	550	5956	8576	79.84	71.7
Zhoukou	2014	41.51	806.61	1170.6	542.89	5304	7742	80.09	65.37
Zhoukou	2013	44.6	793.87	1143.72	576.92	4827	6950	75.25	76.49
Zhoukou	2012	46.88	773.13	1119.67	585.87	4281	6199	73.34	69.35
Zhoukou	2011	48.15	747.2	1094.24	583.94	3713	5448	72.96	72.1
Zhoukou	2010	50.25	723.71	1064.2	583.42	3344	4510	74.14	68.7
Zhoukou	2009	52.26	716.71	1024.9	586.15	3091	3908	71.25	71.53
Zhoukou	2008	52.77	706.36	976.52	582.73	2718	3605	68.4	68.45
Zhoukou	2007	52.73	685.07	933.9	578.72	2315	3122	66.12	78.52
Zhoukou	2006	58.34	644.76	908.88	574.46	1964	2641	62.88	75.8
Zhoukou	2005	60.59	552.27	872.78	569.25	1657	2276	62.19	70.29
Zhumadian	2020	36.6	809.97	1441.88	200.24	11239	13867	72.54	43.85
Zhumadian	2019	31.62	808.89	1418	444.71	10372	13020	73.4	47.7
Zhumadian	2018	32.29	788.85	1379	461.39	9269	11858	75.52	50.04
Zhumadian	2017	34.23	776.88	1333.4	467.31	8704	10869	74.68	53.14
Zhumadian	2016	38.62	745.61	1308.9	468.05	7838	9935	74.92	57.22
Zhumadian	2015	40.9	758.82	1468.7	469.04	7198	9174	74.37	63.55
Zhumadian	2014	42.68	722.04	1445.2	477.05	6347	8270	73.5	60.66
Zhumadian	2013	44.83	708.45	1416.2	483.36	5769	7437	72.13	70.49
Zhumadian	2012	45.22	702.32	1388.25	486.34	4986	6599	71.6	63.45
Zhumadian	2011	44.27	684.86	1361.44	484.32	4297	5804	70.26	71.18
Zhumadian	2010	45.65	670.36	1326.9	483.16	3670	4861	69.14	65.46
Zhumadian	2009	45.63	661.67	1271.5	482.29	3131	4216	66.73	64.75
Zhumadian	2008	48.4	639.08	1156.7	481.96	2807	3900	64.47	65.84
Zhumadian	2007	50.29	606.84	943.63	477.59	2465	3410	62.44	71.13
Zhumadian	2006	56.42	622.81	876.93	472.61	2084	2906	60.09	68.82
Zhumadian	2005	59.52	531.52	817.8	477.74	1815	2486	60.07	67.53
Chengdu	2020	6.05	227.9	414.91	273.59	18501	26432	15.87	32.4
Chengdu	2019	5.9	225.9	412.95	311.94	17572	24357	16.98	35.08
Chengdu	2018	6.2	230.3	412.94	350.36	15977	22135	18.11	38.53
Chengdu	2017	6.6	231.9	403.86	353.54	14616	20298	18.36	43.77
Chengdu	2016	7.24	290.4	352.77	355.75	13428	18605	18.58	47.92
Chengdu	2015	7.55	230.15	359.36	323.9	12711	17514	15.25	46.62
Chengdu	2014	7.47	237.05	365.95	354.92	11566	16134	15.63	51.14
Chengdu	2013	7.86	243.11	342.21	354.55	8457	12985	15.64	63.66
Chengdu	2012	8.48	249.99	320.32	345.09	7990	11301	15.84	55.59
Chengdu	2011	9.11	259.93	310.65	369.17	7033	9896	17.36	57.75
Chengdu	2010	9.34	265.45	288.16	378.94	5796	8205	17.17	63.87
Chengdu	2009	9.8	270.81	280.33	387.72	4894	7129	18.53	59.29
Chengdu	2008	11.91	267.85	263.41	389	4565	6482	19.79	60.83
Chengdu	2007	11.92	261.87	255.55	373.8	3998	5642	19.93	56.51
Chengdu	2006	11.92	265.1	247.32	378.9	3344	4906	19.26	60.52
Chengdu	2005	12.98	259.9	240.84	383.8	3074	4485	19.71	57
Zigong	2020	25.71	140.8	120.15	70.36	14742	18788	8.22	38.8
Zigong	2019	22.71	138.7	116.39	95.58	14271	17277	8.88	42.53
Zigong	2018	20.94	138.3	112.46	120.79	12716	15692	9.01	45.11
Zigong	2017	21.8	137.76	106.66	121.88	11790	14380	9.17	54.74
Zigong	2016	22.62	134.6	99.93	122.83	10577	13192	9.57	59.03
Zigong	2015	22.8	132.64	105.79	150.79	9331	12088	9.54	60.11
Zigong	2014	22.42	127.78	111.65	133.05	8390	11046	9.4	63.14
Zigong	2013	22.9	127.46	103.87	136.21	6172	8961	9.19	81.52
Zigong	2012	25.05	122.14	97.84	135.91	5664	7955	8.96	71.7
Zigong	2011	25.74	118.95	89.23	136.83	4857	6951	8.69	77.76
Zigong	2010	25.59	118.77	83.61	136.12	4300	5762	8.54	81.55
Zigong	2009	24.41	117.03	79.05	133.6	3772	5004	8.33	72.78
Zigong	2008	27.67	116.12	73.72	134.56	3353	4627	8.22	75.92
Zigong	2007	1.47	109.76	69.89	132.1	2962	4059	8.66	71.11
Zigong	2006	29.96	123.3	66.47	120.2	2582	3492	8.12	76.16
Zigong	2005	32.34	125.6	60.62	120.5	2370	3188	7.7	72.15
Panzhihua	2020	14.3	25.9	71.88	22.86	14293	19938	2.13	19.04
Panzhihua	2019	13.87	25.7	70.75	24.83	13384	18352	2.56	19.05
Panzhihua	2018	10.8	25.4	70.14	26.79	12478	16708	2.8	21.73
Panzhihua	2017	10.9	25.4	68.98	27.04	11807	15336	2.87	22.11
Panzhihua	2016	12.2	22.9	65.02	27.35	11092	14057	2.87	21.11
Panzhihua	2015	12.37	22.45	66.09	25.66	9903	12861	2.9	22.7
Panzhihua	2014	12.1	21.82	67.16	28.41	9504	11762	2.93	23.78
Panzhihua	2013	12.7	21.39	65.31	29.41	8481	9838	2.85	26.3
Panzhihua	2012	13.26	21.31	64.14	28.41	7114	8728	2.83	25.17
Panzhihua	2011	13.81	21.21	60.75	31.35	5608	7627	2.82	26.29
Panzhihua	2010	14.08	20.69	56.41	29.25	5439	6293	3.05	26.71
Panzhihua	2009	8.02	20.75	56.06	29.05	5859	5475	3.51	26.28
Panzhihua	2008	7.75	20.73	50.54	28.86	4437	5063	3.24	27.35
Panzhihua	2007	2.26	20.21	48.99	29.7	3543	4437	3.12	26.42
Panzhihua	2006	7.69	22.3	48.03	30.3	3118	3864	2.91	27.69
Panzhihua	2005	8.05	22.1	46.1	28.9	2740	3463	2.68	25.71
Luzhou	2020	19.95	231.6	236.53	128.99	13631	18035	9.85	31.27
Luzhou	2019	17.16	229.1	234.34	153.38	12775	16531	10.3	34.67
Luzhou	2018	18.85	229.7	231.26	177.76	11399	14983	10.72	34.04
Luzhou	2017	19.41	229.2	227.08	179.36	10573	13670	10.85	43.49
Luzhou	2016	20.52	205.6	210.08	177.9	9919	12450	11.04	48.68
Luzhou	2015	21.05	202.82	94.9	179.37	9375	11359	11.09	48.66
Luzhou	2014	20.88	198.26	204.56	178.74	8570	10298	11.11	51.01
Luzhou	2013	22.03	198.07	193.9	176.4	6050	8455	11.13	64.21
Luzhou	2012	23.58	191.78	177.26	172.55	5445	7463	10.64	62.03
Luzhou	2011	24.5	186.61	159.07	178.5	4554	6509	10.38	61.47
Luzhou	2010	25.53	186.77	140.4	182.24	4174	5389	10.27	60.07
Luzhou	2009	28.23	184.68	133.67	186.2	3798	4679	9.81	59.23
Luzhou	2008	33.79	181.83	120.96	186.38	3387	4332	9.68	59.42
Luzhou	2007	1.29	175.23	111.83	182.8	3051	3830	9.5	60.11
Luzhou	2006	36.31	191.4	103.46	182.7	2637	3422	9.27	59.98
Luzhou	2005	39.53	193.5	94.85	209.6	2530	3166	9.12	58.35
Deyang	2020	19.15	196.4	196.64	106.63	14762	19790	16.57	31.46
Deyang	2019	17.39	195.3	194.61	131.96	14538	18249	17.05	34.11
Deyang	2018	16.8	194.9	192.03	157.28	12944	16583	17.93	37.35
Deyang	2017	18.32	195.2	186.85	158.71	11909	15207	18.26	43.27
Deyang	2016	20.14	194.3	180.18	163.76	10817	13951	18.81	45.06
Deyang	2015	20.6	193.46	187.815	162.67	9816	12787	18.91	44.57
Deyang	2014	20.13	188.37	195.45	158.98	9116	11673	19.32	46.03
Deyang	2013	20.87	187.99	188.74	170.47	6318	10094	19.32	57.36
Deyang	2012	21.99	186.21	183.51	166.41	5792	8953	19.77	50.94
Deyang	2011	22.5	184.9	172.29	167.38	5472	7831	20.01	53.9
Deyang	2010	23.02	179.89	157.06	161.75	5241	6486	20.01	59.61
Deyang	2009	28.16	179.28	143.61	169.88	7295	5627	19.58	56.3
Deyang	2008	30.6	175.2	128.33	172.37	4607	5185	18.41	57.38
Deyang	2007	0.85	174.04	130.71	161.7	3781	4541	18.28	52.94
Deyang	2006	29.99	189.4	126.44	160.9	3273	3906	17.22	57.68
Deyang	2005	32.72	190.4	122.83	171.9	2944	3585	16.28	53.37
Mianyang	2020	20.97	231.1	349.76	148.75	15038	19303	18.85	26.36
Mianyang	2019	17.66	230.5	342.97	170.7	13992	17735	19.79	28.67
Mianyang	2018	19.49	229.7	338.26	192.64	12676	16101	20.64	31.88
Mianyang	2017	20.86	230.6	334.87	194.35	11638	14752	21.21	34.53
Mianyang	2016	23.19	223.7	323.71	195.4	10684	13504	21.97	35.03
Mianyang	2015	23.38	220.9	307.9	198.29	9787	11349	21.88	36.03
Mianyang	2014	23.29	215.94	292.09	204.51	8911	11274	21.88	37.48
Mianyang	2013	24.09	216.42	281.44	206.1	6162	9257	21.71	44.52
Mianyang	2012	25.16	215.25	268.43	222.11	5772	8213	21.62	41.72
Mianyang	2011	25.87	213.88	248.44	221.91	5513	7183	21.38	43.25
Mianyang	2010	26.54	206.66	229.13	220.41	4607	5940	21.04	48.11
Mianyang	2009	31.38	204.83	205.51	223.36	6051	5152	20.92	45.2
Mianyang	2008	36.46	200.38	179.49	224.99	3924	4752	20.42	45.18
Mianyang	2007	0.83	198.05	163.99	203.6	3048	4039	19.92	43.85
Mianyang	2006	34.67	210.3	152.71	219.7	2609	3462	18.94	46.91
Mianyang	2005	37.21	217.9	140.63	210.8	2456	3179	17.67	42.46
Guangyuan	2020	33.39	159.4	295.28	73.65	12083	14367	9.17	22
Guangyuan	2019	28.88	157.7	290.19	98.61	11021	13127	9.73	23.97
Guangyuan	2018	30.92	156.4	285.11	123.57	9934	11854	10.31	26.69
Guangyuan	2017	32.8	157.1	279.76	124.69	8958	10801	10.74	24.55
Guangyuan	2016	36.02	142.7	272.48	125.78	8122	9819	11.02	27.65
Guangyuan	2015	37.01	139.94	266.755	126.91	7397	8939	11.38	27.98
Guangyuan	2014	36.54	135.47	261.03	127.83	6701	8097	12.26	30.84
Guangyuan	2013	38.18	135.2	252.69	125.12	4782	6442	12.04	34.08
Guangyuan	2012	40.94	132.14	241.41	123.17	4406	5649	11.96	35.18
Guangyuan	2011	43.34	130.25	225.9	132.79	3961	4895	11.6	36.21
Guangyuan	2010	44.86	126.74	211.85	129.35	3416	4036	11.29	37.86
Guangyuan	2009	44.1	124.96	192.69	128.04	3669	3482	10.82	36.25
Guangyuan	2008	54.22	121.77	175.27	126.95	2690	3165	10.54	35.1
Guangyuan	2007	4.22	119.52	159.29	119.6	2285	2759	10.2	33.73
Guangyuan	2006	51.3	132.8	112.64	122.7	1867	2203	10.04	35.84
Guangyuan	2005	54.62	136.7	101.65	123.9	1682	2000	10.11	32.84
Suining	2020	25.88	144.3	132.5	84.22	14772	17815	12.25	29.17
Suining	2019	23.03	142.4	128.38	103.5	13790	16358	12.44	31.5
Suining	2018	22.2	142.3	124.1	122.78	12417	14844	13.31	34.72
Suining	2017	23.03	142.03	118.94	123.87	11342	13579	13.59	40.26
Suining	2016	25.51	160.8	91.1	124.9	10461	12423	13.96	43.79
Suining	2015	26.31	159.62	104.49	125.83	9137	11379	14.33	47.58
Suining	2014	27.47	156.15	117.88	120.15	7958	10361	14.54	50.45
Suining	2013	28.83	156.42	112.8	119.41	4638	8496	14.57	61.52
Suining	2012	30.1	152.25	108.54	119.87	4358	7488	14.35	56.01
Suining	2011	30.93	151.04	104.23	120.09	3968	6528	14.36	58.79
Suining	2010	31.17	146.33	100.36	120.99	4049	5390	14.37	64.84
Suining	2009	40.16	144.61	98.09	117.87	3499	4654	15.55	60.25
Suining	2008	47.87	142.88	91.17	117.95	2792	4287	14.26	59.92
Suining	2007	1.51	135.61	88.25	116.8	2662	3669	13.64	55.79
Suining	2006	49.41	142.7	84.46	110.8	2263	3108	12.71	60.51
Suining	2005	51.03	156.7	80.56	110.4	2085	2828	11.8	54.75
Neijiang	2020	28.85	172.2	245.02	102.27	14076	17918	9.95	34.54
Neijiang	2019	26.33	170.7	236	113.8	13008	16450	10.86	37.13
Neijiang	2018	24.79	170.8	226.38	125.32	11736	14908	11.8	39.16
Neijiang	2017	25.42	170.4	149.85	126.44	10681	13640	11.98	47.8
Neijiang	2016	25.46	168.7	134.53	126.05	9653	12491	12.88	52.27
Neijiang	2015	25.74	162.2	143.155	124.74	8961	11428	12.76	54.39
Neijiang	2014	24.62	155.8	151.78	122.69	8096	10418	12.62	57.98
Neijiang	2013	25.38	155.4	145.91	131.59	5427	8584	12.45	74.49
Neijiang	2012	26.78	150.7	135.95	125.01	5112	7602	12.16	63.88
Neijiang	2011	27.79	149.6	125.42	129.21	4520	6638	11.98	70.11
Neijiang	2010	28.53	144.8	122.33	161.24	3997	5504	11.82	74.57
Neijiang	2009	28.91	138.54	116.1	159.76	3734	4766	11.6	65.88
Neijiang	2008	33.98	137.54	106.7	160.8	3357	4403	11.45	68.05
Neijiang	2007	1.9	129.23	101.25	169.9	2895	3816	11.24	63.06
Neijiang	2006	33.74	140.8	98.68	165.6	2438	3265	10.65	69.09
Neijiang	2005	37.62	155.7	96.4	169.6	2357	2987	10.15	64.32
Leshan	2020	21.8	123.5	274.63	94.52	14837	18175	7.9	31.51
Leshan	2019	20.72	122.2	270.83	111.85	13724	16728	8.05	34.86
Leshan	2018	22.17	122.1	264.42	129.18	12309	15173	8.21	37.32
Leshan	2017	23.04	121.6	250.87	130.47	11241	13927	9.67	43.7
Leshan	2016	24.48	120.4	240.94	131.69	10449	12749	9.87	44.09
Leshan	2015	24.99	116.9	229.515	132.99	9685	11649	9.81	44.59
Leshan	2014	24.86	114.3	218.09	139.19	8718	10595	9.68	48.97
Leshan	2013	25.31	114.8	207.44	143.64	5350	8737	9.49	61.15
Leshan	2012	26.81	112.2	193.98	146.05	4917	7746	9.47	57.25
Leshan	2011	27.61	110.5	180.09	141.36	4631	6770	9.32	58.34
Leshan	2010	28.11	109.2	163.64	139.41	4394	5613	9.05	62.03
Leshan	2009	24.57	101.53	153.65	134.56	3921	4892	8.83	60.38
Leshan	2008	26.54	99.63	141.32	135.72	4294	4583	8.55	62.89
Leshan	2007	0.95	96.1	129.49	138.4	3009	4058	8.23	57.21
Leshan	2006	27.5	102.2	124.47	140.5	2611	3495	7.34	59.57
Leshan	2005	30.57	107.6	119.24	138.3	2522	3242	7.39	58.42
Nanchong	2020	31.82	311.6	310	175.37	13075	16431	19.5	28.98
Nanchong	2019	28.25	307.8	303.37	192.03	12023	15027	20.61	32.69
Nanchong	2018	30.47	307.1	298	208.69	11077	13583	21.73	34.81
Nanchong	2017	32.35	306.4	290.22	210.57	10296	12389	22.24	36.47
Nanchong	2016	35.48	315.2	281.64	210.21	9302	11273	22.88	42.06
Nanchong	2015	36.28	312.02	267.505	208.06	8519	10292	22.39	45.79
Nanchong	2014	35.55	304.86	253.37	207.01	7426	9353	22.38	47.26
Nanchong	2013	36.65	307.47	241.99	202.67	4580	7650	22.4	54.65
Nanchong	2012	40.06	301.67	219.13	198.59	4400	6726	24.09	54.27
Nanchong	2011	41.88	299.24	202.73	199.63	3967	5837	23.71	54.73
Nanchong	2010	42.98	292.68	189.56	180.39	3376	4814	23.33	61.28
Nanchong	2009	42.8	288.58	179.5	226.93	2940	4182	23.3	57.1
Nanchong	2008	46.99	283.62	166.56	228.33	2816	3863	23	55.6
Nanchong	2007	0.96	273.46	162.8	274.3	2562	3366	22.55	52.04
Nanchong	2006	46.36	283.6	157.1	297.3	2193	2901	21.8	55.52
Nanchong	2005	54.09	312	142.57	274.7	1966	2646	20.83	50.2
Meishan	2020	26.71	125.9	221.91	96.15	15314	19730	10.92	31.23
Meishan	2019	24.14	125	220.37	118.23	14801	18177	11.42	33.85
Meishan	2018	24.55	123.8	215.95	140.3	13121	16563	12.39	36.7
Meishan	2017	25.17	123.4	210.23	141.56	12407	15203	13.64	43.53
Meishan	2016	25.84	170.4	206.12	142.88	11691	13935	14.46	48.82
Meishan	2015	26.07	168.55	220.58	143.8	10870	12756	14.75	48.35
Meishan	2014	26.23	164.44	235.04	143.53	9577	11612	15	53.34
Meishan	2013	27.42	165.1	225.72	149.42	5615	9332	14.7	67.59
Meishan	2012	29.32	162.51	215.19	152.33	4936	8236	14.89	59.91
Meishan	2011	30.54	161.2	198.59	156.68	4501	7184	14.94	61.61
Meishan	2010	30.96	156.52	182.54	156.46	3933	5943	14.54	68.95
Meishan	2009	34.59	155.46	173.36	153.7	3652	5135	14.21	63
Meishan	2008	38.74	153.31	159.37	152.85	3355	4754	13.45	66.7
Meishan	2007	1.8	148.54	150.76	149.2	2786	4139	13.22	60.2
Meishan	2006	38.76	163.4	139.76	147.5	2407	3567	12.46	63.65
Meishan	2005	41.88	166.4	123.98	148.9	2311	3284	12.05	60.54
Yibin	2020	20.12	255.3	258.98	141.97	14606	18569	7.46	36.25
Yibin	2019	17.33	253	255.89	188.65	13418	16999	7.6	39.55
Yibin	2018	20.27	253.3	250.8	235.32	12066	15391	8.12	41.46
Yibin	2017	21.5	252.8	246.04	237.44	11160	14063	8.25	48.7
Yibin	2016	23.58	221.9	244.1	239.88	10257	12843	8.39	51.32
Yibin	2015	23.92	219.29	237.78	240.63	9577	11745	8.71	52.69
Yibin	2014	23.33	214.55	231.46	243.01	8762	10692	9.06	54.31
Yibin	2013	23.94	215.3	216.26	233.18	5533	8806	9.75	70.13
Yibin	2012	25	210.67	198.38	244.89	5404	7771	9.8	65.81
Yibin	2011	25.83	208.73	183.69	240.91	4364	6779	10.26	67.8
Yibin	2010	26.76	206.15	171.5	241.41	4340	5610	10.61	65.26
Yibin	2009	28.28	204.03	163	240.34	3317	4874	11.31	64.4
Yibin	2008	32.83	201.95	148.51	240.07	3161	4513	11.54	65.1
Yibin	2007	1.15	195.42	139.65	233.4	2692	3931	11.55	63.47
Yibin	2006	32.54	216.5	131.1	246.3	2486	3331	11.24	66.2
Yibin	2005	35.29	217.1	122.63	238.7	2198	3068	10.98	64.77
Guang’an	2020	29.55	181.1	255.02	99.46	13539	17867	9.64	29.36
Guang’an	2019	26.53	180	249.39	134.33	12523	16445	10.12	33.31
Guang’an	2018	24.57	179.9	244.91	169.2	11418	14931	10.44	34.53
Guang’an	2017	25.31	179.3	238.93	170.72	10593	13655	10.62	37.58
Guang’an	2016	27.11	191.6	229.55	172.36	9902	12479	10.84	43.35
Guang’an	2015	27.29	189.4	215.465	172.75	9391	11371	10.9	44.96
Guang’an	2014	27.56	185.69	201.38	173.05	8448	10305	11	50.18
Guang’an	2013	29.01	186.53	187.83	168.78	4752	8492	11.01	56.58
Guang’an	2012	31.18	182.03	168	169.49	4417	7474	11.18	56.58
Guang’an	2011	32.3	180.39	151.97	167.57	3931	6513	10.85	60.7
Guang’an	2010	32.84	176.36	133.13	170.51	3138	5377	10.72	60.29
Guang’an	2009	37.78	174.04	118.02	165.5	2905	4655	10.56	57.68
Guang’an	2008	41.07	171.05	105.3	164.82	2675	4291	10.38	59.79
Guang’an	2007	2.12	161.18	96.45	185.3	2461	3710	10.21	56.38
Guang’an	2006	40.43	164.7	91.22	200.4	2079	3148	10.04	62.85
Guang’an	2005	44.01	185.8	84.49	202.3	2128	2916	9.95	56.96
Dazhou	2020	30.04	319.4	284.27	167.66	12496	16876	18.5	28.75
Dazhou	2019	27	317.8	278.7	208.81	11536	15504	20.6	32.84
Dazhou	2018	29.8	317.1	273.48	249.96	10188	14055	21.63	33.19
Dazhou	2017	30.67	316.58	267.37	252.24	9261	12843	21.89	36.53
Dazhou	2016	32.85	292.5	261.13	255.14	8437	11718	22.02	39.96
Dazhou	2015	32.87	289.31	247.25	254.79	7752	10688	21.91	45.37
Dazhou	2014	30.46	282.25	233.37	255.45	7011	9704	21.94	46.53
Dazhou	2013	31.37	281.69	220.49	257.96	5039	8001	21.74	50.81
Dazhou	2012	33.3	274.33	199.51	262.27	4693	7047	21	52.77
Dazhou	2011	33.89	272.36	184.59	245.77	4159	6148	20.34	53.13
Dazhou	2010	34.68	263.83	174.68	243.96	3552	5084	20.03	52.51
Dazhou	2009	42.86	262.28	166	235.53	3239	4421	19.76	50.69
Dazhou	2008	50.65	257.74	155.56	238.33	2992	4097	19.47	51.72
Dazhou	2007	0.94	245	141.79	231.9	2767	3591	19.04	48.31
Dazhou	2006	51.37	258.7	132.24	210.4	2429	3125	18.43	51.68
Dazhou	2005	55.95	290.3	120.57	226.7	2225	2944	17.87	47.18
Ya’an	2020	31.47	36.2	166.32	43.69	13212	15890	4.48	22.49
Ya’an	2019	26.71	35.9	165.3	59.91	12189	14586	4.8	25.2
Ya’an	2018	26.17	35.8	164.31	76.13	11117	13242	4.97	28.13
Ya’an	2017	27.03	35.8	162.18	76.81	10202	12145	5.04	31.94
Ya’an	2016	28.82	35.84	161.07	77.64	9393	11138	5.08	32.07
Ya’an	2015	28.89	47.89	159.075	78.3	8483	10195	5.09	30.36
Ya’an	2014	28.99	46.96	157.08	78.06	7889	9277	5.12	33.77
Ya’an	2013	30.49	46.64	156.21	75.06	6650	8093	4.98	40.83
Ya’an	2012	30.87	46.63	149.84	78.52	5707	7187	5.02	36.34
Ya’an	2011	31.64	46.56	138.62	72.34	5041	6269	5.01	37.3
Ya’an	2010	32.01	45.4	126.08	71.4	4507	5181	4.96	39.37
Ya’an	2009	30.8	48.01	116.01	69.22	4230	4488	4.9	38.67
Ya’an	2008	37.01	47.24	104.77	69.07	3984	4156	5.19	38.8
Ya’an	2007	3.56	50.07	97.38	69.3	3226	3635	4.85	36.7
Ya’an	2006	38.64	55.7	93.41	70.1	2706	3104	4.76	39.16
Ya’an	2005	42.35	54.9	87.78	71	2630	2829	4.75	38.99
Bazhong	2020	37.96	192.8	193.78	95.22	12023	14429	11.08	23.6
Bazhong	2019	28.43	191	191.5	111.02	11090	13232	11.69	26.2
Bazhong	2018	28.69	190.5	190.24	126.81	10155	12002	12.88	27.59
Bazhong	2017	29.81	189.4	183.69	127.96	9327	10946	13.11	29.7
Bazhong	2016	32.57	188.1	176.74	129.2	8354	9969	13.99	31.84
Bazhong	2015	33.36	184.2	169.735	128.36	7721	9084	14.18	34.71
Bazhong	2014	33.82	179.8	162.73	131.08	7071	8214	14.04	36.9
Bazhong	2013	35.52	180.5	152.95	132.55	5576	6137	14.26	40.08
Bazhong	2012	36.63	176.5	143.04	136.18	4934	5387	14.02	41.21
Bazhong	2011	37.95	173.8	133.06	137.27	4298	4667	13.7	41.14
Bazhong	2010	38.36	169.3	123.71	156.1	3910	3847	13.32	41.95
Bazhong	2009	52.38	152.97	117.1	159.36	3498	3318	12.86	40.88
Bazhong	2008	70.7	147.17	112.35	159.76	2740	3018	12.75	39.66
Bazhong	2007	3.41	139.74	107.24	152.7	2204	2552	12.55	37.28
Bazhong	2006	69.81	155.6	98.27	167.5	1961	2239	12.39	39.5
Bazhong	2005	74.07	162.6	88.34	163	1821	2032	12.27	36.84
Ziyang	2020	39.38	166.1	184.76	82.08	13705	19076	4.95	29.86
Ziyang	2019	33.65	166.1	184.21	118.66	13324	17592	5.04	32.61
Ziyang	2018	21.93	166.1	183.73	155.23	12255	16007	5.12	35.38
Ziyang	2017	21.92	165.4	163.85	156.62	11261	14670	5.18	39.6
Ziyang	2016	23.27	162.7	219.84	158.14	10358	13422	5.31	45.2
Ziyang	2015	16.13	227.65	220.735	182.78	9444	12284	8.76	45.74
Ziyang	2014	15.77	223.63	221.63	183.48	8586	11153	8.98	50.41
Ziyang	2013	16.43	223.06	199.94	190.42	5226	8756	9.08	63.63
Ziyang	2012	17.52	214.31	178.16	178.82	4493	7708	9.14	55.3
Ziyang	2011	18.72	212.24	161.96	176.27	4295	6718	8.96	60.94
Ziyang	2010	19.77	207.6	151.1	178.97	2924	5552	8.83	64.36
Ziyang	2009	39.92	204.81	146.1	168.86	2771	4803	8.72	59
Ziyang	2008	51.61	203.47	134.64	176.52	2834	4441	8.45	59.94
Ziyang	2007	1.2	190.07	130.23	163.8	2419	3846	8.36	55.38
Ziyang	2006	52.86	210.8	125.03	173.3	2192	3269	8.37	61.8
Ziyang	2005	59.43	234.8	118.06	175.6	1990	2989	8.29	56.46
Xi’an	2020	5.63	144.58	247.84	215.21	12958	15749	25.18	36.86
Xi’an	2019	5.36	139.9	245.6	215.93	12561	14588	24.29	40.28
Xi’an	2018	5.52	142.14	242.91	216.65	11931	13286	25.27	41.99
Xi’an	2017	6.66	187.88	254	217.37	11301	12190	25.53	49.36
Xi’an	2016	6.48	175.33	261.5	218.09	10671	15191	24.29	50.37
Xi’an	2015	6.56	180.86	325.37	218.81	10040	14072	24.63	43.09
Xi’an	2014	6.69	175.61	320.33	219.53	9410	12898	25.12	47.67
Xi’an	2013	7.02	183.12	291.02	220.25	8780	12930	23.97	53.37
Xi’an	2012	7.06	192.54	282.16	220.97	7774	11442	24.33	57.8
Xi’an	2011	7.06	182.04	289	221.69	6705	9788	23.95	58.94
Xi’an	2010	7.01	221.65	267.73	222.41	5633	7750	23.55	53
Xi’an	2009	6.56	218.2	261.61	223.13	4771	6275	23.03	50.58
Xi’an	2008	7.68	214.4	271.26	223.85	3938	5212	22.59	47.9
Xi’an	2007	7.61	189.06	234.89	222.09	3381	4399	22.03	53.31
Xi’an	2006	7.75	212.8	277.76	225.99	2709	3808	21.61	54.03
Xi’an	2005	8.39	205.5	223.9	223.3	2603	3460	21.18	52.05
Tongchuan	2020	14.55	31.57	36.69	33.05	10907	11054	5.25	28.42
Tongchuan	2019	13.61	28.67	34.71	32.33	10349	10229	5.26	30.93
Tongchuan	2018	13.67	28.78	33.46	31.61	9791	9289	5.47	31.05
Tongchuan	2017	13.07	24.29	33	30.89	9233	8507	5.52	35
Tongchuan	2016	14.22	24.18	32.5	30.17	8675	9478	5.3	36.47
Tongchuan	2015	13.01	24.11	54.77	29.45	8117	8739	5.46	36.91
Tongchuan	2014	12.87	23.39	53.4	28.73	7559	7966	5.19	39.54
Tongchuan	2013	12.03	23.98	49.4	28.01	7001	8140	5.12	43.53
Tongchuan	2012	12.66	24.41	44.9	27.29	6443	7134	5.24	43.88
Tongchuan	2011	13.18	21.44	41.5	26.57	4861	6077	5.17	45.6
Tongchuan	2010	13.4	26.63	39.17	25.85	4402	4789	4.89	42
Tongchuan	2009	12.29	23.32	36.78	25.13	3607	3968	4.7	38.17
Tongchuan	2008	14.1	22.99	34.84	24.41	3133	3291	4.66	37.63
Tongchuan	2007	14.3	18.24	33.31	26.69	2001	2620	4.35	41.82
Tongchuan	2006	14.02	24.8	31.86	25.52	1862	2215	4.34	43.37
Tongchuan	2005	15.27	23.7	31.39	25.51	1723	1810	3.64	38.92
Baoji	2020	16.17	142.2	254.76	165.82	11126	14189	25.04	27.12
Baoji	2019	14.28	132.36	249.33	164.15	10401	13094	25.18	29.28
Baoji	2018	12.77	132.54	247.88	162.48	9675	11936	25.29	31.74
Baoji	2017	14.14	142.9	241	160.81	8950	10921	25.32	35.32
Baoji	2016	15.61	145.67	225.2	159.14	8522	10287	25.29	37.55
Baoji	2015	16.22	149.65	271.9	157.47	7926	9511	25.18	35.89
Baoji	2014	17.1	144.32	265.84	155.8	7265	8686	25.39	38.86
Baoji	2013	17.08	145.59	242.01	154.13	6645	8376	26.24	40.72
Baoji	2012	17.46	153.59	225.2	152.46	5934	7373	25.77	43.72
Baoji	2011	18.35	142.52	209.4	150.79	5270	6340	23.53	44.57
Baoji	2010	17.89	171.47	181.23	149.12	4466	5040	21.47	41.02
Baoji	2009	17.5	166.99	172.711	147.45	3557	4186	19.66	39.58
Baoji	2008	18.75	160.93	163.1	145.78	3038	3500	18.32	38.26
Baoji	2007	17.8	135.89	148.06	144.02	2611	2888	18.11	41.43
Baoji	2006	17.6	165.9	129.37	145.84	2143	2454	16.45	41.67
Baoji	2005	18.06	150.6	137.48	143.25	1825	2231	16.92	40.14
Xianyang	2020	27.25	170.95	297.37	209.24	9065	12879	42.27	35.38
Xianyang	2019	24.22	160.32	255.81	209.41	8689	11918	43.4	38.7
Xianyang	2018	20.88	160.16	271.51	209.58	8313	10893	42.94	39.99
Xianyang	2017	24.1	163.25	268	209.75	7937	9985	44.51	46.13
Xianyang	2016	25.32	187.09	258.6	209.92	7561	10481	46.49	48.23
Xianyang	2015	26.79	192.38	360.82	210.09	7185	9690	47.65	43.51
Xianyang	2014	26.96	184.14	345.2	210.26	6809	8846	47.59	47.26
Xianyang	2013	27.83	189.44	330.01	210.43	6433	8538	66.97	51.19
Xianyang	2012	29.57	200.23	283.08	210.6	6057	7464	66.27	53.15
Xianyang	2011	30.71	186.15	262.5	210.77	4701	6401	46.36	54.34
Xianyang	2010	30.59	222.52	249.12	210.94	3867	5056	41.44	50.98
Xianyang	2009	30.17	208.07	236.76	211.11	3021	4206	36	46.81
Xianyang	2008	32.48	204.94	225.09	211.28	2469	3511	31.22	46.08
Xianyang	2007	34.74	180.71	210.9	213.43	2393	2914	29.8	50.67
Xianyang	2006	34.13	209.2	200.6	216.61	2006	2472	31.23	49.84
Xianyang	2005	33.6	199.1	197.19	215.19	1357	2030	29.78	47.32
Weinan	2020	35.9	247.9	566.3	302.42	10570	13741	44.59	43.36
Weinan	2019	31.6	226.86	558.91	297.78	9925	12775	44.74	48.56
Weinan	2018	29.79	225.96	588.16	293.14	9279	11655	69.99	47.3
Weinan	2017	26.08	211.54	553	288.5	8634	10655	70.92	55.03
Weinan	2016	28.13	211.53	536.4	283.86	7989	9415	71.25	55.96
Weinan	2015	27.06	217.27	573.08	279.22	7344	8705	68.85	51.82
Weinan	2014	27	206.01	525.87	274.58	6698	7935	65.78	56.44
Weinan	2013	26.5	211.17	472.49	269.94	6053	7565	60.06	61.54
Weinan	2012	27.56	224.34	441.93	265.3	5494	6602	58.25	65.06
Weinan	2011	27.57	210.47	421.8	260.66	4495	5571	50.78	65.3
Weinan	2010	28.4	264.19	402.35	256.02	3273	4372	48.85	61.42
Weinan	2009	26.65	245.13	381.456	251.38	3031	3584	38.4	55.99
Weinan	2008	34.17	228.56	366.13	246.74	2504	2976	35.9	57.03
Weinan	2007	32.01	166.91	364.32	246.49	2180	2410	36.84	63.65
Weinan	2006	30.65	201.2	324.79	247.44	2033	2043	34.2	66.42
Weinan	2005	30.83	190.3	327.41	245.54	1793	1882	33.64	61.33
Yan’an	2020	20.99	71.81	173.68	73.36	15427	12845	14.72	27.43
Yan’an	2019	15.69	70.57	168.25	73.08	14120	11876	14.51	28.32
Yan’an	2018	15.47	69.56	163.09	72.8	12813	10786	14.6	31
Yan’an	2017	16.31	76.71	160	72.52	11506	9878	14.85	34.07
Yan’an	2016	19.37	78.01	153.9	72.24	10199	10568	15.37	33.5
Yan’an	2015	16.49	72.21	223.6	71.96	8892	9789	15.12	36.75
Yan’an	2014	14.66	78.68	215.05	71.78	7585	8955	15.26	38.67
Yan’an	2013	13.87	74.35	196.08	71.4	6278	8681	14.24	40.15
Yan’an	2012	13.35	76.58	181.34	71.12	4971	7655	13.28	40.41
Yan’an	2011	13.68	68.47	172.1	70.84	4335	6565	11.89	45.31
Yan’an	2010	14.14	82.04	164.4	70.56	3731	5173	11.43	40.62
Yan’an	2009	13.24	77.1	154.852	70.28	3262	4258	10.06	36.51
Yan’an	2008	12.74	70.86	144.64	70	2947	3551	8.75	37.36
Yan’an	2007	11.54	50.46	131.52	68.2	2763	2845	7.69	39.41
Yan’an	2006	12.68	75.9	115.23	68.77	2365	2461	7.06	41.59
Yan’an	2005	14.03	74.5	97.21	68.34	1967	2195	6.77	36.88
Hanzhong	2020	29.08	108.53	192.33	140.88	11741	11937	13.21	23.41
Hanzhong	2019	25.96	106.06	189.3	141.61	10848	11098	13.25	25.91
Hanzhong	2018	24.68	105.62	186.49	142.34	9955	10088	13.61	27.67
Hanzhong	2017	27.85	104.28	184	143.07	9062	9231	13.66	29.82
Hanzhong	2016	31.5	103.65	181.3	143.8	8169	8855	13.85	30.87
Hanzhong	2015	31.9	103.24	202.06	144.53	7276	8164	14.62	31.41
Hanzhong	2014	32.84	101.75	192.72	145.26	6383	7439	15.08	35.04
Hanzhong	2013	34.6	102.66	181.91	146	5490	7053	14.21	36.23
Hanzhong	2012	36.4	101.36	163.91	146.72	4597	6181	13.95	38.47
Hanzhong	2011	37.93	95.14	150.8	147.45	3892	5283	14.81	39.7
Hanzhong	2010	37.34	114.13	135.15	148.18	3192	4183	14.55	38.01
Hanzhong	2009	38.28	109.87	117.462	148.91	2835	3446	14.02	36.85
Hanzhong	2008	42.68	102.12	107.44	149.64	2640	2884	14.14	34.82
Hanzhong	2007	39.38	93.23	97.57	147.25	1997	2393	12.51	35
Hanzhong	2006	38.41	116.9	92.18	147.04	1715	2038	12.15	36.75
Hanzhong	2005	38.42	111.7	91.22	146.59	1586	1892	12.35	35.58
Yulin	2020	11.85	253.8	315.42	204.26	8839	14319	15.63	29.13
Yulin	2019	10.63	265.48	306.9	198.92	8637	13226	15.78	28.8
Yulin	2018	10.55	266.19	294.87	193.58	8435	12034	15.41	32.11
Yulin	2017	8.69	165.89	279	188.24	8233	11031	14.49	33.49
Yulin	2016	10.18	160.08	259.2	182.9	8031	10582	13.59	32.47
Yulin	2015	9.54	142.9	364.87	177.56	7829	9802	13.11	35.96
Yulin	2014	8.56	158.1	350.81	172.22	7627	8967	13.31	36.55
Yulin	2013	8.18	154.77	311.64	166.88	7425	8687	13.35	37.1
Yulin	2012	7.85	154.03	288.51	161.54	7223	7681	14.68	37.6
Yulin	2011	8.16	142.03	272.6	156.2	4975	6520	13.44	45.77
Yulin	2010	8.7	165.13	253.5	150.86	4298	5113	12.88	40.28
Yulin	2009	9.21	152.83	237.773	145.52	3317	4127	15.56	35.6
Yulin	2008	10.93	132.24	226.14	140.18	3134	3402	12.05	36.67
Yulin	2007	12.2	103.16	201.77	135.47	2357	2621	10.16	39.52
Yulin	2006	13.72	106.5	190.24	137.15	2184	2094	8.17	41.06
Yulin	2005	15.26	106.2	173.02	136.29	2028	1803	9.16	35.14
Ankang	2020	25.9	77.48	230.2	116.61	10938	11288	10.54	22.32
Ankang	2019	20.97	76.44	217.94	118.34	10134	10475	10.5	26.27
Ankang	2018	19.59	75.06	205.38	120.07	9330	9504	11.04	26.55
Ankang	2017	18.97	87.63	193	121.8	8526	8688	11.17	29.01
Ankang	2016	21.01	87.65	187.5	123.53	7723	8590	11.21	30.15
Ankang	2015	21.95	87.15	181.72	125.26	6919	7913	11.27	31.95
Ankang	2014	23.75	86.04	175.64	126.99	6115	7210	11.17	33.88
Ankang	2013	25.91	86.23	157.56	128.72	5311	6624	11.22	35.64
Ankang	2012	28.25	85.18	145.02	130.45	4732	5815	11.39	37.66
Ankang	2011	30.62	80.13	127.8	132.18	3940	5009	9.69	39.63
Ankang	2010	35.37	93.09	113.04	133.91	3536	3976	8.49	35.7
Ankang	2009	40.97	88.46	100.289	135.64	3172	3313	8.28	35.45
Ankang	2008	46.29	82.12	90.77	137.37	2785	2770	7.95	34.92
Ankang	2007	44.06	75.23	83.07	135.89	2213	2256	7.78	35.3
Ankang	2006	45.39	95.7	77	134.54	1939	1953	7.69	35.27
Ankang	2005	45.22	99.9	72.15	132.71	1838	1799	7.64	34.7
Shangluo	2020	29.1	51.47	71.58	86.4	9185	10773	5.05	22.38
Shangluo	2019	23.07	49.15	70.41	87.14	8650	10025	5.16	25.81
Shangluo	2018	21.26	50.06	69.65	87.88	8115	9112	5.58	27.24
Shangluo	2017	23.93	61.67	69	88.62	7580	8322	5.73	30.55
Shangluo	2016	25.46	61.88	67.6	89.36	7045	8358	5.96	30.35
Shangluo	2015	27.06	61.44	95.28	90.1	6362	7706	5.6	31.94
Shangluo	2014	28.79	52.2	93.69	90.84	5542	7011	5.82	32.36
Shangluo	2013	30.54	65.07	82.97	91.58	4721	6223	5.9	38.06
Shangluo	2012	32.97	64.3	79.91	92.32	4443	5425	6.22	39.91
Shangluo	2011	34.38	59.8	76.9	93.06	3569	4586	6.24	41.12
Shangluo	2010	35.1	71.05	71.48	93.8	2711	3605	6.06	36.89
Shangluo	2009	36.23	67.65	67.4151	94.54	2427	3002	5.79	33.92
Shangluo	2008	43.72	59.46	64.94	95.28	2106	2401	5.8	34.96
Shangluo	2007	42.56	50.13	60.14	97.71	1648	1850	5.52	37.49
Shangluo	2006	42.04	74.9	54.26	96.51	1668	1609	5.39	37.44
Shangluo	2005	43.26	70.6	46.86	96.05	1296	1513	5.57	36.72
Lanzhou	2020	3.53	33.64	118.01	65.42	11551	14652	3.41	29.71
Lanzhou	2019	3.34	30.33	116.44	65.4	11245	13605	3.42	29.03
Lanzhou	2018	2.88	29.77	114.99	70.64	9697	12367	3.46	37.72
Lanzhou	2017	2.7	30.04	110.48	70.4	9442	11305	3.63	38.17
Lanzhou	2016	4.41	45.07	106.3	70.98	8717	10391	3.74	39.16
Lanzhou	2015	4.44	45.9	173.31	70.89	7940	9621	4.73	42.1
Lanzhou	2014	4.35	47.23	163.84	69.02	7127	8067	4.77	48.46
Lanzhou	2013	4.49	46.86	159.53	69.25	6473	7114	4.82	47.66
Lanzhou	2012	4.57	44.2	153.26	71.02	5079	6224	4.53	45.83
Lanzhou	2011	4.7	42.39	145.12	71.91	4331	5252	4.39	48.49
Lanzhou	2010	5.07	40.38	151.09	71.15	3686	4588	4.27	45.1
Lanzhou	2009	5.45	38.79	136.81	70.69	3317	4001	4.06	44.52
Lanzhou	2008	5.51	38.75	139.82	70.65	2843	3503	3.93	45.08
Lanzhou	2007	5.94	37.17	135.54	70.54	2421	3103	3.83	45.69
Lanzhou	2006	6	30	130.01	70.83	2137	2898	4.13	46.91
Lanzhou	2005	6.55	32.3	129.54	71.01	2052	2713	4.5	42.09
Jiayuguan	2020	3.03	2.88	12.1	1.31	16447	22478	0.04	31.87
Jiayuguan	2019	2.71	2.12	11.7	1.31	15575	21027	0.04	29.29
Jiayuguan	2018	2.17	1.92	11.41	1.3	14299	19291	0.04	32.1
Jiayuguan	2017	2.77	1.86	11.01	1.27	13255	17796	0.04	29.01
Jiayuguan	2016	4.91	1.28	10.65	1.35	12485	16462	0.2	34.27
Jiayuguan	2015	3.82	1.26	12.56	1.34	11879	15371	0.29	37.32
Jiayuguan	2014	2.78	1.25	12.31	1.34	10872	13809	0.29	36.33
Jiayuguan	2013	2.84	1.22	9.85	1.34	9354	12352	0.28	38.58
Jiayuguan	2012	2.33	0.98	12.02	1.34	8817	10999	0.27	32.16
Jiayuguan	2011	2.2	0.74	10.92	1.41	9788	9304	0.24	33.38
Jiayuguan	2010	2.15	0.71	10.56	1.33	5077	7865	0.16	33.35
Jiayuguan	2009	2.26	0.71	10.2	1.32	4665	6956	0.16	35.58
Jiayuguan	2008	2.05	0.71	9.58	1.32	4428	6452	0.18	33.08
Jiayuguan	2007	2.31	0.63	6.13	1.32	3965	5836	0.18	33.7
Jiayuguan	2006	2.61	0.7	6.2	1.36	3787	5315	0.17	34.23
Jiayuguan	2005	2.57	0.7	6.08	1.36	3539	4750	0.17	29.94
Jinchang	2020	16.08	44.64	112.83	12.89	11860	16788	1.53	24.48
Jinchang	2019	15.3	40.69	105.83	13.08	11569	15719	1.59	24.25
Jinchang	2018	15.09	43.18	101.97	13.59	10921	14434	1.64	27.73
Jinchang	2017	15.83	41.76	99.42	13.83	10192	13291	1.68	27.83
Jinchang	2016	18.01	39.32	93.11	14.06	10218	12284	1.72	30.23
Jinchang	2015	14.66	39.22	103.01	14.09	8813	11459	2.26	32.96
Jinchang	2014	12.36	35.62	100.19	14.02	7156	9900	2.26	32.14
Jinchang	2013	11.38	35.26	98.27	14.03	6717	8863	2.65	36.58
Jinchang	2012	10.09	33.8	95.89	13.98	7425	7885	2.34	29.7
Jinchang	2011	9.3	33.02	91.57	13.96	7939	6709	1.98	32.93
Jinchang	2010	9.44	30.88	89.32	13.93	4147	5953	2.04	33.04
Jinchang	2009	9.51	34.45	88.25	13.58	3919	5441	2.08	32
Jinchang	2008	8.91	33.31	86.24	13.51	3630	5014	1.9	32.5
Jinchang	2007	7.39	34.26	83.05	13.46	3396	4671	1.89	32.44
Jinchang	2006	9.24	32.4	81.06	13.59	2620	4293	2	33.45
Jinchang	2005	11.12	27.9	75.25	13.76	2818	3982	2.37	29.24
Baiyin	2020	34.69	98.91	191.05	70.34	8256	10711	4.99	29.1
Baiyin	2019	31.56	96.48	182.94	70.66	7859	9927	5.14	28.34
Baiyin	2018	23.9	94.92	178.45	70.6	7152	9057	5.19	35.92
Baiyin	2017	24.62	91.4	171.7	70.45	6361	8263	5.3	37.57
Baiyin	2016	22.86	79.57	167.3	71.29	5872	7623	5.33	39.58
Baiyin	2015	22.52	85.44	254.92	71.13	5498	7065	5.5	40.87
Baiyin	2014	20.9	83.27	242.27	70.99	5051	5777	5.39	42.83
Baiyin	2013	18.89	77.76	230.6	71.04	4676	5140	5.18	43.65
Baiyin	2012	18	72.13	212.21	71.12	4181	4497	4.88	39.34
Baiyin	2011	17.99	70.4	199.27	71.24	3821	3813	4.79	44.26
Baiyin	2010	19.65	66.72	175	70.89	2955	3386	4.92	44.47
Baiyin	2009	20.39	60.75	167.97	71.05	2850	2984	4.73	41.36
Baiyin	2008	20.38	55.85	165.5	70.8	2622	2176	4.51	42.84
Baiyin	2007	21.42	53.46	162.34	70.57	2361	2323	4.27	44.06
Baiyin	2006	21.05	51.8	152.21	70.45	2106	2145	3.97	46.85
Baiyin	2005	24.23	52.8	147.49	69.69	1883	2023	3.78	38.76
Tianshui	2020	31	127.86	160.63	168.41	10238	9072	6.95	21.89
Tianshui	2019	30.64	123.17	154.77	167.31	9519	8439	7.14	24.78
Tianshui	2018	22.4	115.79	150.27	168.28	8722	7693	7.3	30.02
Tianshui	2017	24.29	117.29	143.91	167.44	7765	7065	7.69	30.51
Tianshui	2016	28.09	112.19	138.94	166.51	7359	6499	8.03	32.82
Tianshui	2015	29.26	126.97	173.09	165.89	7074	6007	7.93	31.65
Tianshui	2014	28.8	123.81	160.99	166	5204	4982	7.89	33.95
Tianshui	2013	30.54	117.76	151.17	165	4783	4386	7.86	34.25
Tianshui	2012	31.25	116.7	135.14	164.09	3526	3864	7.69	34.76
Tianshui	2011	30.88	111.18	125.62	164.11	3156	3266	7.55	37.54
Tianshui	2010	33.29	109.1	116	163.84	2413	2825	7.28	36.33
Tianshui	2009	30.77	104.46	109.22	162.79	2253	2404	7.2	33.74
Tianshui	2008	31.51	103.36	99.32	161.3	2047	2148	6.54	34.3
Tianshui	2007	30.23	85.95	94.32	160.53	1564	1803	6.02	35.08
Tianshui	2006	28.72	84.7	88.13	159.22	1347	1665	5.51	36.2
Tianshui	2005	29.57	83.9	82.33	157.7	1452	1550	5.47	34.76
Wuwei	2020	51.59	103.38	326.6	81.87	10948	13471	9.58	27.17
Wuwei	2019	51.22	103.37	304.67	82.51	10271	12566	9.62	25.87
Wuwei	2018	43.48	109.8	301	83.96	9330	11518	11.12	32.38
Wuwei	2017	42.03	102.07	291.99	84.08	8200	10596	10.99	32.01
Wuwei	2016	40.97	106.6	254.9	83.72	7494	9784	8.89	33.75
Wuwei	2015	41.64	107.09	410.47	83.1	6756	9101	14.42	35.48
Wuwei	2014	39.04	105.51	399.87	82.9	5077	7834	14.62	37.08
Wuwei	2013	38.08	103.04	391.45	84.4	4517	6963	14.06	40.13
Wuwei	2012	39.09	101.8	379	85.32	3671	6135	14.79	34.23
Wuwei	2011	39.83	99.9	125.62	85.28	1876	5193	15.27	37.6
Wuwei	2010	42.68	97.08	342	83.06	2160	4551	15.59	41.23
Wuwei	2009	44.83	95.31	307.5	83.89	1910	3972	14.37	37.47
Wuwei	2008	37.95	90.81	284.16	82.82	1622	3591	13.89	37.58
Wuwei	2007	39.2	96.99	263.17	83.44	1386	3302	13.84	36.68
Wuwei	2006	39.6	98.5	232.05	83.16	1252	3043	12.4	39.04
Wuwei	2005	42.46	95.8	221.59	83.06	1313	2802	12.05	32.93
Zhangye	2020	51.78	144.54	254.89	62.02	14381	16020	8.83	25.69
Zhangye	2019	49.55	138.9	231.44	61.92	13459	14944	8.62	23.22
Zhangye	2018	41.13	139.63	221.56	61.05	12181	13710	8.32	29.14
Zhangye	2017	36.52	140.79	210.83	61.21	11215	12612	8.74	26.02
Zhangye	2016	44.97	138.79	201.94	61.47	10379	11646	8.79	29.17
Zhangye	2015	44.91	135.5	251.15	62.28	9527	10823	10.57	32.11
Zhangye	2014	43.65	132.62	243.83	61.49	8453	9489	10.46	31.36
Zhangye	2013	46.1	128.04	243.4	60.8	7325	8465	10.06	36.81
Zhangye	2012	47.5	123.55	226.1	60.86	6410	7504	9.48	29.42
Zhangye	2011	46.75	121.79	216.98	60.98	5210	6467	8.82	30.61
Zhangye	2010	50.26	116.21	200	60.4	4416	5575	8.09	30.13
Zhangye	2009	48.41	107.12	195.43	59.38	3913	4989	7.9	31.33
Zhangye	2008	50.95	99.77	188.15	59.54	3616	4515	8.14	30.28
Zhangye	2007	50.62	96.88	181.49	58.95	3272	4137	8.58	30.61
Zhangye	2006	49.92	91	174.11	57.8	2981	3934	8.4	30.73
Zhangye	2005	54.16	89.3	167.7	57.22	2703	3751	8.75	27.82
Pingliang	2020	40.09	110.01	133.45	104.86	9207	9756	9.33	23.2
Pingliang	2019	35.51	104.65	126.58	103.84	8675	9083	9.3	25.23
Pingliang	2018	38.64	107.72	119.04	103.84	8197	8303	9.39	29.84
Pingliang	2017	33.62	102.54	113.39	103.59	7518	7611	10.03	30.84
Pingliang	2016	45.65	110.91	105.44	103.02	7460	7008	10.46	33.12
Pingliang	2015	44.08	113.21	154.81	103.33	6833	6501	10.13	34.87
Pingliang	2014	39.72	114.53	145.35	104.07	5849	5395	9.9	34.78
Pingliang	2013	36.58	111.13	135.9	103.7	4669	4788	9.66	36.55
Pingliang	2012	34.27	104.14	121.7	103.18	5422	4215	0	36.77
Pingliang	2011	33.35	100.31	106.25	102.71	4364	3581	8.59	38.06
Pingliang	2010	35.92	95.02	94.48	102.44	3090	3136	8.11	37.55
Pingliang	2009	35.35	89.1	83.45	101.97	2459	2716	7.8	34.07
Pingliang	2008	36.19	88.8	75.67	101.29	2300	2414	7.43	34.79
Pingliang	2007	40.99	87.27	71.84	100.39	2045	2095	7.78	35.89
Pingliang	2006	39.97	87	69.1	100.26	1963	1950	7.62	37.39
Pingliang	2005	9.8	87.5	66.68	99.56	1779	1820	7.47	34.4
Jiuquan	2020	34.52	48.65	247	37.01	14454	19912	6.49	32.59
Jiuquan	2019	33.29	46.05	239.91	36.91	13819	18609	6.6	28.92
Jiuquan	2018	26.27	50.86	233.01	36.7	13032	17104	6.78	34.31
Jiuquan	2017	25.6	47.7	226.79	36.58	11790	15764	7.19	30.97
Jiuquan	2016	32.52	33.79	220.83	36.89	11133	14596	6.8	35.14
Jiuquan	2015	31.38	35.62	249.33	36.84	10407	13603	8.18	36.96
Jiuquan	2014	26.21	33.57	240.18	36.77	9601	12142	8.62	37.94
Jiuquan	2013	22.98	33.33	232.89	36.72	9300	10851	8.22	40.21
Jiuquan	2012	23.01	32.57	225.6	36.44	8022	9645	8.01	32.55
Jiuquan	2011	23.46	33.22	218.82	36.17	7063	8158	7.62	33.95
Jiuquan	2010	24.69	36.74	194.31	35.48	6043	7234	7.31	34.51
Jiuquan	2009	26.83	36.06	176.81	35.16	5156	6410	7.2	38.97
Jiuquan	2008	32.51	36.64	160.44	34.3	4732	5763	6.95	33.02
Jiuquan	2007	33.65	36.28	150.35	32.84	4328	5106	6.63	36.66
Jiuquan	2006	35.44	37	139.21	32.02	3641	4744	6.32	33.48
Jiuquan	2005	37.7	36.7	133.02	30.93	3202	4465	5.82	29.63
Qingyang	2020	21.78	147.46	186.27	120.3	9257	10422	8.31	25.88
Qingyang	2019	19.64	145.44	174.12	118.61	8897	9686	8.83	26.58
Qingyang	2018	16.57	141.6	163.63	118.15	8310	8862	9.01	30.14
Qingyang	2017	16.85	128.09	152.45	117.55	7647	8116	10.08	32.84
Qingyang	2016	25.37	156.74	139.33	118.04	7201	7480	10.34	32.99
Qingyang	2015	24.33	163.13	194.98	117.93	6941	6945	10.2	35.81
Qingyang	2014	21.23	164.23	179.06	117.92	5231	5499	10.16	36.72
Qingyang	2013	23.19	158.95	163.36	117.28	4698	4888	10.11	38.92
Qingyang	2012	24.42	155.75	154.5	117.63	3878	4262	9.68	37.99
Qingyang	2011	22.55	122.41	143.96	116.96	3113	3674	9.26	40.58
Qingyang	2010	25.86	127.71	310.89	114.66	2330	3154	9.22	39.52
Qingyang	2009	26	110.87	121.07	115.79	2010	2686	8.9	35.63
Qingyang	2008	29.55	107.04	109.15	118.22	2015	2385	8.78	36.79
Qingyang	2007	28.99	88.1	102.93	116.86	1669	2030	8.28	37.94
Qingyang	2006	29.91	95	93.17	116.04	1571	1874	8.1	39.57
Qingyang	2005	34.8	99.8	88.91	116.01	1523	1734	8.09	35.32
Dingxi	2020	36.56	159.44	201.21	147.06	8960	8843	9.21	22.31
Dingxi	2019	34.21	152.47	189	144.48	8738	8226	9.23	24.57
Dingxi	2018	32.55	141.02	181.13	144.82	8312	7492	9.03	30.54
Dingxi	2017	31.92	130.12	174.37	145.3	6870	6855	9.37	31.44
Dingxi	2016	40.08	143.21	165.97	145.65	6324	6289	9.58	32.38
Dingxi	2015	42.6	162.15	305.48	144.71	5319	5823	9.59	34.63
Dingxi	2014	42.92	158.66	284.61	144.11	4779	4600	9.34	37.7
Dingxi	2013	48.36	153.24	263.7	143.96	4152	4085	9.17	36.3
Dingxi	2012	49.42	137.37	244.1	141.7	3628	3612	8.02	35.86
Dingxi	2011	45.83	123.57	221.62	140.14	3005	3074	6.87	40.77
Dingxi	2010	49.53	119.86	211	139.72	2419	2702	6.92	37.62
Dingxi	2009	49.58	111.39	188.06	136.52	2265	2380	6.88	35.24
Dingxi	2008	59.81	98.15	165.55	137.26	2084	2136	7.07	35.07
Dingxi	2007	61.9	83.05	136.81	137.11	1760	1863	7.09	36.12
Dingxi	2006	65.17	85.1	120.93	136.74	1686	1762	6.77	36.46
Dingxi	2005	67.94	90.7	113.2	136.25	1721	1670	6.86	35.32
Longnan	2020	30.4	82.77	168.53	132.58	9972	8376	5.9	19.43
Longnan	2019	30.29	85.4	166.2	132.75	9141	7734	6	21.3
Longnan	2018	29.54	83.34	161.85	132.69	8205	7012	6.24	25.81
Longnan	2017	30.78	80.33	155.12	133.55	6194	6386	6.67	25.78
Longnan	2016	35.23	106.35	151	133.9	5674	5859	6.82	27.3
Longnan	2015	35.89	114.83	197.24	133.69	5143	5405	6.85	28.24
Longnan	2014	40.54	111.51	186.69	133.4	3806	4024	6.82	30.62
Longnan	2013	38.65	106.03	174.94	133	4123	3536	6.65	30.09
Longnan	2012	40.21	104.32	164.3	132.47	2964	3088	6.69	30.74
Longnan	2011	40.62	102.61	149.28	131.81	2667	2621	6.74	33.51
Longnan	2010	41.99	97.88	134.67	133.47	2341	2299	6.08	32.08
Longnan	2009	43	96.61	113.49	131.95	3161	2284	6.5	30.96
Longnan	2008	46.8	92.58	96.04	130.24	2193	1998	6.75	30.3
Longnan	2007	45.56	89.55	89.03	129.55	1496	1600	6.71	32.11
Longnan	2006	46.26	76.5	82.25	128.25	1327	1464	6.6	33.6
Longnan	2005	53.48	84.7	79.4	129.28	1229	1353	6.39	31.87
Xining	2020	7.8	23.21	148.99	61.68	11633	13487	4.1	24.68
Xining	2019	7.28	22.57	147.76	62.77	11299	12577	4.56	23.86
Xining	2018	6.75	24.29	147.27	62.56	10318	11500	5.53	31.21
Xining	2017	6.13	24.3	142.14	62.43	9824	10545	5.88	30.67
Xining	2016	5.9	24.3	133.85	61.73	8826	9675	6.04	34.54
Xining	2015	6.21	22.27	131.8	62.01	8353	8862	8.32	37.67
Xining	2014	6.56	23.33	128.99	62.89	8079	8155	8.19	44.15
Xining	2013	6.83	23.57	128.34	60.1	7503	7272	8	43.54
Xining	2012	6.76	24.31	134.85	61.39	6858	6302	8.34	38.73
Xining	2011	6.55	24.36	140.29	61.32	6383	5358	8.06	43.89
Xining	2010	7.18	24.4	140	60.13	5317	4415	7.78	37.56
Xining	2009	6.96	26.44	136.127	59.47	4427	4699	7.5	37.77
Xining	2008	8.17	26.45	130.75	58.99	3911	3944	7.22	37.58
Xining	2007	7.84	26.73	128.72	58.85	2607	3398	6.93	37.02
Xining	2006	7.78	24.3	126.2	57.82	2080	2951	6.65	37
Xining	2005	8.5	25.7	124.2	57.64	1860	2583	6.37	35.03
YingChuan	2020	7.73	69.23	213.37	35.29	13318	16428	18.58	31.19
YingChuan	2019	7	66.29	209.16	37.96	12966	15282	19.27	28.32
YingChuan	2018	7.22	82.42	204.95	36.62	12332	14160	20.11	33.83
YingChuan	2017	6.86	83.29	200.64	36.63	11507	13087	23.59	38.58
YingChuan	2016	7.21	83.57	196.24	36.44	11061	12037	23.39	40.5
YingChuan	2015	7.76	83.45	191.75	35.81	10119	11148	23.39	41.15
YingChuan	2014	7.66	80.33	187.17	36.5	9334	10275	24.26	39.72
YingChuan	2013	8.05	85.3	182.5	35.5	8166	9341	26.02	42.12
YingChuan	2012	8.27	88.63	183.3	35.02	7089	8341	24.95	44.57
YingChuan	2011	8.88	86.15	176.9	34.61	6707	7309	24.86	45.49
YingChuan	2010	9.71	87.19	163.7	33.95	5394	6369	25.07	46.24
YingChuan	2009	10.44	91.34	162.83	34.45	4817	5571	24.77	40.04
YingChuan	2008	10.76	88.62	153.94	34.33	4119	5083	24.24	41.16
YingChuan	2007	10.99	82.73	153.29	34.1	3377	4448	23.85	44.4
YingChuan	2006	11.61	7.24	141.7	33.25	2902	3928	23.67	49.28
YingChuan	2005	12.25	6.96	133.3	33.04	2836	3611	22.3	38.81
Shizuishan	2020	13.72	50.78	113.58	17.86	11595	16405	19.18	34.8
Shizuishan	2019	11.55	48.96	112.6	17.67	11513	15164	19.5	31.96
Shizuishan	2018	9.97	52.33	111.62	17.48	11469	14000	19.4	37.78
Shizuishan	2017	10.16	47.43	110.58	17.21	10845	12880	19.87	41.78
Shizuishan	2016	9.98	44.26	109.48	17.02	9910	11829	19.49	42.35
Shizuishan	2015	10.63	46.39	108.32	17.95	9551	10996	19.43	44.95
Shizuishan	2014	10.09	46.48	107.1	18.12	8753	10215	18.87	40.44
Shizuishan	2013	10.09	45.8	105.8	17.52	7774	9278	18.95	44.9
Shizuishan	2012	10.23	45.51	104.9	16.8	7222	8279	18.33	46.75
Shizuishan	2011	10.6	44.28	102.7	15.31	6041	7248	15.5	49.32
Shizuishan	2010	11.15	43.78	100.7	16.79	4930	6298	15.59	51.8
Shizuishan	2009	9.96	44.54	99	16.82	4542	5524	14.53	43.79
Shizuishan	2008	10.75	41.83	95.9	16.86	4345	5074	14.23	42.52
Shizuishan	2007	11.93	40.99	94.3	16.67	3628	4521	14.54	45.83
Shizuishan	2006	13.31	3.54	86.3	16.78	3274	4008	13.72	52.56
Shizuishan	2005	14.42	3.44	79.7	16.98	3187	3695	17.99	43.24
Wuzhong	2020	28.58	99.58	198.05	51.1	11025	14698	23.5	26.37
Wuzhong	2019	24.58	102.32	198.06	50.75	10876	13337	23.59	25.47
Wuzhong	2018	25.34	103.59	198.07	51.85	9688	12045	23.31	30.99
Wuzhong	2017	23.93	102.36	198.05	52.66	9023	10912	24.07	33.53
Wuzhong	2016	25.61	101.47	198.1	52.66	8487	9938	24.03	35.86
Wuzhong	2015	27.63	94.67	197.98	51.19	8022	9150	23.27	35.88
Wuzhong	2014	27.46	59.12	198.23	51.24	7397	8442	23.59	35.92
Wuzhong	2013	28.92	94.89	197.7	52.14	6306	7605	24.54	37.13
Wuzhong	2012	29.05	93.85	198.1	51.39	5410	6767	24.31	37.42
Wuzhong	2011	30.81	94.04	188.1	53.96	4604	5921	24.44	39.82
Wuzhong	2010	33.13	92	178.5	53.17	3763	5153	24.23	40.76
Wuzhong	2009	31.16	86.31	172.83	53.9	3410	4665	22.08	36.3
Wuzhong	2008	32.5	84.75	162.7	52.86	3191	4344	20.99	39.73
Wuzhong	2007	31.77	85.85	156.58	51.72	2804	3836	20.34	40.56
Wuzhong	2006	30.73	7.53	151.7	49.79	2582	3331	18.6	45.98
Wuzhong	2005	33.74	6.88	140.4	48.05	2107	3072	22.02	34.35
Guyuan	2020	45.5	91.31	174.53	48.28	9699	11951	18.22	25.95
Guyuan	2019	41.39	87.31	174.51	51.12	8704	10657	18.58	26.9
Guyuan	2018	42.08	84.29	174.49	53.52	7992	9557	18.91	33.92
Guyuan	2017	42.22	71.66	174.52	53.21	7678	8579	20.19	33.62
Guyuan	2016	46.09	74.55	174.47	54.61	6884	7714	20.63	35.65
Guyuan	2015	47.03	79.47	174.57	55.6	6521	7002	20.41	37.77
Guyuan	2014	48.24	36.83	174.4	54.29	5863	6395	19.96	36.29
Guyuan	2013	51.12	79.86	174.7	55	4994	5695	19.38	39.5
Guyuan	2012	50.05	80.33	177.8	57.3	4248	4984	19.01	37.75
Guyuan	2011	52.98	72.87	166.8	61.32	3793	4297	18.47	40.39
Guyuan	2010	61.42	74.58	153.9	62.8	3085	3695	17.72	40.81
Guyuan	2009	56.06	64.6	142.6	63.08	2563	3147	17.17	36.99
Guyuan	2008	59.76	60.95	129	63.4	2463	2761	16.54	38.19
Guyuan	2007	62.34	62.71	124.95	65.87	2070	2354	17.98	37.88
Guyuan	2006	57.8	5.64	113	65.9	1800	2046	17.48	41.39
Guyuan	2005	60.02	6.04	105.2	67.29	1680	1823	17.58	35
Zhongwei	2020	31.59	69.58	106.43	45.51	10554	12123	19.6	28.53
Zhongwei	2019	26.68	68.27	101.3	45.43	10227	11308	19.76	27.53
Zhongwei	2018	28.55	69.95	96.17	47	9466	10236	19.3	34.53
Zhongwei	2017	27.73	65.31	108.17	51.03	8910	9365	19.79	35.71
Zhongwei	2016	30.05	66.77	120.18	54	8272	8626	20.29	38.93
Zhongwei	2015	32.17	68.67	132.18	55.22	7676	8002	20.46	39.07
Zhongwei	2014	30.12	42.15	144.18	55.96	7133	7403	20.19	38.24
Zhongwei	2013	29.94	67.56	145.2	56.01	6065	6681	20.05	40.86
Zhongwei	2012	30.81	66.71	147.19	53.78	5670	6021	20	38.44
Zhongwei	2011	33.13	61.59	134.2	53.37	4916	5260	20.05	42.38
Zhongwei	2010	35.86	58.95	133.18	51.32	3877	4510	19.96	43.85
Zhongwei	2009	34.26	53.91	125.3	50.17	3590	3914	18.11	38.79
Zhongwei	2008	38.42	53.08	116.4	51.28	3060	3512	19.92	41.62
Zhongwei	2007	39.22	51.23	101.09	46.23	2587	3174	18.81	41.08
Zhongwei	2006	38.96	4.37	99.61	46.27	2142	2806	17.17	45.57
Zhongwei	2005	40.71	4.19	96.54	46.63	1986	2578	21.28	35.72
