# Supplementary material for: Contradiction or harmony? Spatial and temporal relationships between new urbanization and rural revitalization in the Yellow River Basin from a coupling perspective
Source: PLoS One. 2023 Jul 20;18(7):e0288600. doi: 10.1371/journal.pone.0288600 (PMC10358882; doi:10.1371/journal.pone.0288600)
Supplement: S1 File — (ZIP) [file pone.0288600.s001.zip › Supporting information/S2 File. Indicator weights/Indicator weights.xlsx]

## Sheet: Weights
New Urbanisation Indicators	Wj		Rural revitalisation indicators	Wj
Per capita GDP	0.124416		Agriculture, forestry, animal husbandry and fishery output value proportion	0.119502
Proportion of output value of tertiary industry	0.0356569		Grain yield	0.183924
Per capita disposable income of urban residents	0.0918406		Agricultural machinery total powe	0.195204
Education expenditure	0.155354		Rural employment personnel	0.171408
Medical personnel per 10,000 people	0.0878739		Per capita living consumption expenditure of rural residents	0.13762
Urban built-up area	0.190801		Per capita net income of rural residents	0.120975
Per capita urban road area	0.0606756		Fertilizer application rate	0.0219028
Green coverage rate of built-up area	0.0152133		PM2.5 air quality	0.0494637
Centralized treatment rate of sewage treatment plant	0.0245984
Park green space area	0.21357
