# Supplementary material for: Contradiction or harmony? Spatial and temporal relationships between new urbanization and rural revitalization in the Yellow River Basin from a coupling perspective
Source: PLoS One. 2023 Jul 20;18(7):e0288600. doi: 10.1371/journal.pone.0288600 (PMC10358882; doi:10.1371/journal.pone.0288600)
Supplement: S1 File — (ZIP) [file pone.0288600.s001.zip › Supporting information/S3 File. The final calculation results/average level.xlsx]

## Sheet: new urbanization
Year	Economic urbanization	Social urbanization	Spatial urbanization	Green urbanization	Urbanization level
2020	0.109975	0.0655969	0.0480397	0.0571941	0.280806
2019	0.10594	0.0626825	0.0457184	0.0553516	0.269693
2018	0.100077	0.0593042	0.0441633	0.0529487	0.256493
2017	0.0931577	0.0559634	0.0418054	0.0513173	0.242244
2016	0.0865142	0.05241	0.0398199	0.0488012	0.227545
2015	0.0802846	0.0503312	0.0383452	0.0461782	0.215139
2014	0.0756521	0.0466848	0.0370168	0.0447895	0.204143
2013	0.0696251	0.0454786	0.0350001	0.0426348	0.192739
2012	0.0632006	0.0418202	0.0328369	0.0409817	0.178839
2011	0.0553365	0.0356472	0.0302708	0.0385359	0.15979
2010	0.0478111	0.0307459	0.028732	0.0364864	0.143775
2009	0.0420031	0.0276926	0.0271326	0.0339313	0.13076
2008	0.036772	0.0241949	0.025794	0.0328976	0.119659
2007	0.0313111	0.021555	0.0248797	0.0308605	0.108606
2006	0.0262124	0.019511	0.0230682	0.0274094	0.096201
2005	0.0231458	0.0180972	0.0206035	0.0242175	0.086064

## Sheet: rural revitalization
Year	economic development	social development	living standard	ecological environment	Level of rural revitalization
2020	0.0789697	0.0818857	0.161023	0.0534001	0.375278
2019	0.0746702	0.0903497	0.151574	0.0516754	0.368269
2018	0.0731874	0.0921966	0.136836	0.0501445	0.352364
2017	0.072402	0.092241	0.124731	0.0475333	0.336908
2016	0.0736986	0.0922742	0.114615	0.0455154	0.326103
2015	0.0750318	0.103617	0.104526	0.0434333	0.326609
2014	0.0734009	0.102742	0.0946303	0.0439903	0.314763
2013	0.0747607	0.101033	0.0803582	0.0402471	0.296399
2012	0.0750489	0.098419	0.0694316	0.0416607	0.28456
2011	0.0743381	0.0962248	0.0585139	0.0401326	0.269209
2010	0.0763319	0.0946256	0.0455842	0.0416513	0.258193
2009	0.0761714	0.0919117	0.03889	0.042811	0.249784
2008	0.0785062	0.0895219	0.0333106	0.0427489	0.244088
2007	0.0662571	0.0860982	0.0267318	0.0413428	0.22043
2006	0.0787844	0.0841719	0.0211235	0.0402872	0.224367
2005	0.0797609	0.0823662	0.0171571	0.043636	0.22292
