# Supplementary material for: Contradiction or harmony? Spatial and temporal relationships between new urbanization and rural revitalization in the Yellow River Basin from a coupling perspective
Source: PLoS One. 2023 Jul 20;18(7):e0288600. doi: 10.1371/journal.pone.0288600 (PMC10358882; doi:10.1371/journal.pone.0288600)
Supplement: S1 File — (ZIP) [file pone.0288600.s001.zip › Supporting information/S3 File. The final calculation results/coupling coordination degree.xlsx]

## Sheet: Coupling coordination
City	2005	2010	2015	2020
Taiyuan	0.382051	0.439804	0.53703	0.591248
Datong	0.339572	0.393062	0.46006	0.505699
Yangquan	0.313011	0.36564	0.423655	0.482247
Changzhi	0.328643	0.399192	0.466102	0.511798
Jincheng	0.321906	0.389906	0.466966	0.491128
Shuozhou	0.312254	0.388869	0.451571	0.495618
Jinzhong	0.3413	0.40689	0.484548	0.507894
Yuncheng	0.313147	0.439696	0.509742	0.527881
Xinzhou	0.306796	0.364497	0.467199	0.476111
Linfen	0.325207	0.410503	0.477862	0.508376
Luliang	0.305711	0.366385	0.425937	0.457276
Hohhot	0.396436	0.476231	0.571181	0.617957
Baotou	0.395435	0.471511	0.539445	0.586605
Wuhai	0.320477	0.374123	0.488397	0.537849
Chifeng	0.393578	0.456734	0.562447	0.615583
Tongliao	0.384269	0.468149	0.542193	0.606902
Erdos	0.377348	0.508919	0.604112	0.625972
HulunBeier	0.393909	0.464156	0.561921	0.594218
Bayannur	0.377912	0.426876	0.514674	0.568022
Ulanqab	0.351708	0.38066	0.46487	0.50801
Jinan	0.481328	0.548238	0.627494	0.719562
Qingdao	0.503638	0.596484	0.702971	0.792487
Zibo	0.421222	0.496378	0.56907	0.609208
Zaozhuang	0.366732	0.439903	0.506203	0.557501
Dongying	0.390035	0.456372	0.565278	0.60195
Yantai	0.469582	0.568031	0.644036	0.691849
Weifang	0.471905	0.579826	0.652373	0.696473
Jining	0.424595	0.530361	0.619733	0.668722
Tai’an	0.412578	0.482121	0.549851	0.614316
Weihai	0.424938	0.508787	0.580352	0.634191
Rizhao	0.361281	0.440031	0.480944	0.542426
Linyi	0.467093	0.566182	0.630498	0.67639
Dezhou	0.422553	0.521118	0.607619	0.667829
Liaocheng	0.419914	0.500337	0.563658	0.626419
Binzhou	0.362524	0.473804	0.546323	0.593733
Heze	0.394847	0.501733	0.574681	0.648398
Zhengzhou	0.422929	0.503971	0.606343	0.712232
Kaifeng	0.392916	0.47294	0.544222	0.578278
Luoyang	0.42397	0.502567	0.572232	0.612495
Pingdingshan	0.364563	0.439003	0.499382	0.543629
Anyang	0.404442	0.480362	0.541656	0.568091
Hebi	0.312511	0.379663	0.447603	0.504108
Xinxiang	0.384322	0.46433	0.522898	0.578942
Jiaozuo	0.366733	0.429109	0.499247	0.544704
Puyang	0.353935	0.401003	0.473225	0.527574
Xuchang	0.367942	0.427616	0.493898	0.567188
Luohe	0.337749	0.394612	0.453497	0.517097
Sanmenxia	0.317087	0.375298	0.444671	0.502637
Nanyang	0.424147	0.510797	0.619514	0.658941
Shangqiu	0.412522	0.48636	0.55015	0.604445
Xinyang	0.377028	0.471753	0.544003	0.584326
Zhoukou	0.413049	0.501047	0.57647	0.605639
Zhumadian	0.418518	0.507793	0.580076	0.619679
Chengdu	0.512527	0.591728	0.693979	0.796865
Zigong	0.332363	0.38075	0.47336	0.548194
Panzhihua	0.322548	0.381066	0.464638	0.534619
Luzhou	0.354699	0.394458	0.480237	0.564137
Deyang	0.348781	0.402111	0.484617	0.553368
Mianyang	0.372997	0.434996	0.512096	0.585928
Guangyuan	0.334774	0.392155	0.462209	0.514938
Suining	0.32144	0.373068	0.465795	0.523743
Neijiang	0.302983	0.365268	0.451575	0.541952
Leshan	0.334842	0.388866	0.469567	0.53577
Nanchong	0.369516	0.411033	0.507715	0.577145
Meishan	0.324921	0.382863	0.465863	0.528333
Yibin	0.322141	0.392895	0.489503	0.574339
Guang’an	0.341921	0.377285	0.475744	0.536415
Dazhou	0.340175	0.37857	0.481717	0.547429
Ya’an	0.32403	0.36423	0.438904	0.516591
Bazhong	0.333821	0.359148	0.439487	0.516126
Ziyang	0.354468	0.373813	0.466134	0.515656
Xi’an	0.426788	0.520051	0.614136	0.675147
Tongchuan	0.288453	0.346331	0.414253	0.471049
Baoji	0.355963	0.427158	0.486627	0.537212
Xianyang	0.359678	0.433747	0.494256	0.528335
Weinan	0.329281	0.419495	0.490602	0.560359
Yan’an	0.300994	0.375899	0.45004	0.517722
Hanzhong	0.327251	0.381917	0.451934	0.512648
Yulin	0.315498	0.416834	0.487723	0.568641
Ankang	0.337104	0.367824	0.450258	0.493035
Shangluo	0.294775	0.357609	0.411649	0.455844
Lanzhou	0.367429	0.408552	0.494405	0.55088
Jiayuguan	0.337747	0.380496	0.467793	0.550021
Jinchang	0.301143	0.36838	0.445786	0.497019
Baiyin	0.307645	0.350857	0.417105	0.485045
Tianshui	0.3177	0.362441	0.438285	0.491902
Wuwei	0.333961	0.367851	0.445502	0.512976
Zhangye	0.336669	0.386022	0.475167	0.524283
Pingliang	0.306208	0.346666	0.434796	0.4934
Jiuquan	0.370091	0.393377	0.468048	0.530541
Qingyang	0.273112	0.340324	0.424952	0.475294
Dingxi	0.30976	0.361305	0.434585	0.483458
Longnan	0.266864	0.316703	0.391768	0.457139
Xining	0.313125	0.379288	0.456233	0.525942
YingChuan	0.353585	0.42552	0.502893	0.562111
Shizuishan	0.312477	0.383858	0.458821	0.510903
Wuzhong	0.294828	0.37477	0.439862	0.494581
Guyuan	0.330142	0.381713	0.43187	0.501248
Zhongwei	0.285645	0.36297	0.42549	0.484722
