# Supplementary material for: Contradiction or harmony? Spatial and temporal relationships between new urbanization and rural revitalization in the Yellow River Basin from a coupling perspective
Source: PLoS One. 2023 Jul 20;18(7):e0288600. doi: 10.1371/journal.pone.0288600 (PMC10358882; doi:10.1371/journal.pone.0288600)
Supplement: S1 File — (ZIP) [file pone.0288600.s001.zip › Supporting information/S3 File. The final calculation results/relative development degree.xlsx]

## Sheet: Relative development degree
City	2005	2010	2015	2020
Taiyuan	1.60453	1.84629	1.69362	1.66022
Datong	0.785841	1.07718	1.06257	1.16092
Yangquan	0.95455	1.15523	0.898494	0.911989
Changzhi	0.500175	0.722421	0.710464	0.833356
Jincheng	0.551102	0.780557	0.829353	0.877387
Shuozhou	0.502839	0.860316	0.79427	0.859557
Jinzhong	0.434306	0.614848	0.672502	0.763112
Yuncheng	0.181671	0.410424	0.441283	0.604624
Xinzhou	0.333561	0.490647	0.825123	0.748491
Linfen	0.339147	0.500188	0.552439	0.703459
Luliang	0.385293	0.54341	0.650278	0.811836
Hohhot	0.985943	1.27056	1.22211	1.16906
Baotou	1.22959	1.45674	1.40828	1.23639
Wuhai	1.10463	1.43141	1.23338	1.02293
Chifeng	0.269162	0.433163	0.550929	0.556979
Tongliao	0.257778	0.410631	0.436297	0.411198
Erdos	0.714898	1.37307	1.40754	1.12327
HulunBeier	0.400582	0.409217	0.530577	0.461022
Bayannur	0.336234	0.444918	0.509066	0.460846
Ulanqab	0.377505	0.549895	0.739021	0.715935
Jinan	0.927876	1.05332	1.27754	1.67574
Qingdao	0.639091	0.833979	1.17266	1.46934
Zibo	0.87628	1.04544	1.178	1.28728
Zaozhuang	0.514334	0.731686	0.795262	0.75751
Dongying	1.27747	1.41745	1.09454	1.1994
Yantai	0.51503	0.73752	0.887865	0.976615
Weifang	0.303993	0.442618	0.58595	0.675242
Jining	0.264949	0.412776	0.568391	0.716377
Tai’an	0.475106	0.616414	0.656999	0.702704
Weihai	0.702371	0.886033	1.02995	1.00749
Rizhao	0.449306	0.754796	0.967306	0.886187
Linyi	0.2964	0.470913	0.591228	0.794947
Dezhou	0.244113	0.313338	0.433977	0.439064
Liaocheng	0.231024	0.346206	0.408273	0.482449
Binzhou	0.278444	0.566843	0.652049	0.684884
Heze	0.113408	0.238833	0.332918	0.466944
Zhengzhou	1.0313	1.13951	1.25966	1.68777
Kaifeng	0.151402	0.276396	0.365252	0.570807
Luoyang	0.374404	0.539667	0.651149	0.871046
Pingdingshan	0.292977	0.444933	0.513027	0.649752
Anyang	0.208692	0.319342	0.391799	0.53877
Hebi	0.426442	0.650543	0.661926	0.700798
Xinxiang	0.269553	0.399191	0.462296	0.528207
Jiaozuo	0.51048	0.612519	0.637462	0.690763
Puyang	0.316067	0.405089	0.535075	0.615757
Xuchang	0.310467	0.456222	0.557778	0.720475
Luohe	0.399175	0.562552	0.626509	0.69444
Sanmenxia	0.522097	0.66932	0.6847	0.755119
Nanyang	0.173159	0.232316	0.355407	0.463733
Shangqiu	0.132111	0.213829	0.278974	0.455362
Xinyang	0.154887	0.26842	0.335579	0.455491
Zhoukou	0.110738	0.186886	0.27848	0.375234
Zhumadian	0.134575	0.20135	0.270243	0.364877
Chengdu	0.866507	1.21269	1.36401	1.6143
Zigong	0.429729	0.611416	0.666288	0.744796
Panzhihua	0.828452	0.826418	0.902267	0.892012
Luzhou	0.290076	0.458702	0.606765	0.698839
Deyang	0.302599	0.48502	0.567909	0.661424
Mianyang	0.314157	0.495117	0.577997	0.665413
Guangyuan	0.245647	0.396494	0.500756	0.555779
Suining	0.240631	0.470457	0.601337	0.59559
Neijiang	0.199967	0.413076	0.534307	0.604737
Leshan	0.367412	0.513579	0.554781	0.609023
Nanchong	0.205503	0.386265	0.512223	0.611907
Meishan	0.241567	0.425636	0.45646	0.537451
Yibin	0.193605	0.363695	0.491271	0.679596
Guang’an	0.253552	0.394305	0.5011	0.573856
Dazhou	0.160148	0.265174	0.42156	0.516959
Ya’an	0.333937	0.467585	0.561193	0.695208
Bazhong	0.169152	0.292532	0.440542	0.543495
Ziyang	0.227467	0.42897	0.468256	0.472676
Xi’an	0.760874	1.09207	1.3227	1.76245
Tongchuan	0.707191	0.837601	0.863336	0.962586
Baoji	0.521006	0.689877	0.72442	0.762499
Xianyang	0.32494	0.517226	0.599306	0.672406
Weinan	0.205097	0.387152	0.460443	0.504233
Yan’an	0.469117	0.705728	0.694412	0.714774
Hanzhong	0.296918	0.427163	0.549425	0.638931
Yulin	0.34566	0.65442	0.685383	0.863808
Ankang	0.316406	0.401848	0.688719	0.626818
Shangluo	0.253466	0.488258	0.58231	0.625701
Lanzhou	1.32779	1.43397	1.46184	1.46577
Jiayuguan	1.34241	1.37448	1.04104	1.10659
Jinchang	0.563962	0.963301	0.862595	0.814433
Baiyin	0.400521	0.592077	0.632088	0.706338
Tianshui	0.320892	0.399877	0.514195	0.584955
Wuwei	0.304552	0.354247	0.440936	0.522388
Zhangye	0.253682	0.354632	0.508465	0.476474
Pingliang	0.510503	0.382081	0.502865	0.661767
Jiuquan	0.56236	0.579774	0.590196	0.616744
Qingyang	0.173746	0.308845	0.497424	0.605722
Dingxi	0.157403	0.295255	0.423325	0.53842
Longnan	0.117792	0.221622	0.364888	0.50752
Xining	0.711385	0.906923	1.1512	1.16322
YingChuan	1.10032	1.22794	1.23119	1.22017
Shizuishan	0.761463	1.12665	1.07915	1.02362
Wuzhong	0.318607	0.519505	0.624448	0.647767
Guyuan	0.332388	0.414387	0.56123	0.684133
Zhongwei	0.27799	0.516418	0.618374	0.741203
