# Supplementary material for: Contradiction or harmony? Spatial and temporal relationships between new urbanization and rural revitalization in the Yellow River Basin from a coupling perspective
Source: PLoS One. 2023 Jul 20;18(7):e0288600. doi: 10.1371/journal.pone.0288600 (PMC10358882; doi:10.1371/journal.pone.0288600)
Supplement: S1 File — (ZIP) [file pone.0288600.s001.zip › Supporting information/S3 File. The final calculation results/T,C,D from 2005 to 2020.xlsx]

## Sheet: Sheet1
Year	NU	RR	T	C	D
2020	0.280806	0.375278	0.328042	0.989579	0.569757
2019	0.269693	0.368269	0.318981	0.98799	0.561382
2018	0.256493	0.352364	0.304429	0.987525	0.548298
2017	0.242244	0.336908	0.289576	0.986551	0.534492
2016	0.227545	0.326103	0.276824	0.984028	0.521922
2015	0.215139	0.326609	0.270874	0.978603	0.514857
2014	0.204143	0.314763	0.259453	0.977013	0.503477
2013	0.192739	0.296399	0.244569	0.977286	0.48889
2012	0.178839	0.28456	0.2317	0.973628	0.474963
2011	0.15979	0.269209	0.2145	0.966926	0.455418
2010	0.143775	0.258193	0.200984	0.958633	0.438942
2009	0.13076	0.249784	0.190272	0.949827	0.425118
2008	0.119659	0.244088	0.181873	0.939672	0.413402
2007	0.108606	0.22043	0.164518	0.940479	0.393352
2006	0.096201	0.224367	0.160284	0.916599	0.383296
2005	0.086064	0.22292	0.154492	0.89656	0.372171
